# Supplementary material for: Poly[[[μ3-N′-(carboxymethyl)ethylene­di­amine-N,N,N′-triacetato]dysprosium(III)] trihydrate]
Source: Acta Crystallogr Sect E Struct Rep Online. 2010 Oct 23;66(Pt 11):m1436. doi: 10.1107/S1600536810041784 (PMC3009363; doi:10.1107/S1600536810041784)
Supplement: Supplementary file 1 [file e-66-m1436-sup1.cif]

##############################################################################
###                                                                        ###
###        Electronic paper (Acta Crystallographica Section E)             ###
###                                                                        ###
##############################################################################
#                                                                            #
# This CIF contains the data in a paper accepted for publication in Acta     #
# Crystallographica Section E. It conforms to the requirements of Notes      #
# for Authors for Section E, and has been peer reviewed under the auspices   #
# of the IUCr Commission on Journals.                                        #
#                                                                            #
# Full details of the Crystallographic Information File format               #
# are given in the paper "The Crystallographic Information File (CIF):       #
# a New Standard Archive File for Crystallography" by S. R. Hall, F. H.      #
# Allen and I. D. Brown [Acta Cryst. (1991), A47, 655-685].                  #
#                                                                            #
# The current version of the core CIF dictionary is obtainable from          #
# ftp://ftp.iucr.org/pub/cif_core.dic. The current version number is 2.4.    #
#                                                                            #
# Software is freely available for graphical display of the structure(s) in  #
# this CIF.  For information consult the CIF home page http://www.iucr.org/  #
# cif/home.html                                                              #
#                                                                            #
# This file may be used for bona fide research purposes within the           #
# scientific community so long as proper attribution is given to the journal # 
# article from which it was obtained.                                        #
#                                                                            #
##############################################################################
                                             
data_I
_audit_creation_method     SHELXL-97
_chemical_name_systematic
;
Poly[[[\m~3~-<i>N</i>'-(carboxymethyl)ethylenediamine-
<i>N</i>,<i>N</i>,<i>N</i>'-triacetato]dysprosium(III)] trihydrate]
;
_chemical_name_common     ?
_chemical_formula_moiety     'C10 H13 Dy N2 O8, 3(H2 O)'
_chemical_formula_sum     'C10 H19 Dy N2 O11'
_chemical_formula_iupac     '[Dy (C10 H13 N2 O8)], 3H2 O'
_chemical_formula_weight     505.77
_chemical_melting_point     ?
_symmetry_cell_setting     orthorhombic
_symmetry_space_group_name_H-M     'P b c a'
_symmetry_space_group_name_Hall     '-P 2ac 2ab'
loop_
    _symmetry_equiv_pos_as_xyz
    'x, y, z'
    '-x+1/2, -y, z+1/2'
    '-x, y+1/2, -z+1/2'
    'x+1/2, -y+1/2, -z'
    '-x, -y, -z'
    'x-1/2, y, -z-1/2'
    'x, -y-1/2, z-1/2'
    '-x-1/2, y-1/2, z'
_cell_length_a     13.3835(5)
_cell_length_b     13.0127(4)
_cell_length_c     18.6943(7)
_cell_angle_alpha     90.00
_cell_angle_beta     90.00
_cell_angle_gamma     90.00
_cell_volume     3255.7(2)
_cell_formula_units_Z     8
_cell_measurement_reflns_used     4800
_cell_measurement_theta_min     1.36
_cell_measurement_theta_max     28.00
_cell_measurement_temperature     296(2)
_exptl_crystal_description     block
_exptl_crystal_colour     colourless
_exptl_crystal_size_max     0.25
_exptl_crystal_size_mid     0.19
_exptl_crystal_size_min     0.18
_exptl_crystal_density_diffrn     2.064
_exptl_crystal_density_meas     ?
_exptl_crystal_density_method     'not measured'
_exptl_crystal_F_000     1976
_exptl_absorpt_coefficient_mu     4.650
_exptl_absorpt_correction_type     multi-scan
_exptl_absorpt_process_details     '(SADABS; Sheldrick, 2008)'
_exptl_absorpt_correction_T_min     0.3894
_exptl_absorpt_correction_T_max     0.4882
_exptl_special_details     ?
_diffrn_ambient_temperature     296(2)
_diffrn_radiation_type     MoK\a
_diffrn_radiation_wavelength     0.71073
_diffrn_radiation_source     'fine-focus sealed tube'
_diffrn_radiation_monochromator     graphite
_diffrn_measurement_device_type     'Bruker APEXII area-detector diffractometer'
_diffrn_measurement_method     '\f and \w scan'
_diffrn_detector_area_resol_mean     ?
_diffrn_reflns_number     19825
_diffrn_reflns_av_R_equivalents     0.0339
_diffrn_reflns_av_sigmaI/netI     0.0252
_diffrn_reflns_theta_min     2.18
_diffrn_reflns_theta_max     26.00
_diffrn_reflns_theta_full     26.00
_diffrn_measured_fraction_theta_max     1.000
_diffrn_measured_fraction_theta_full     1.000
_diffrn_reflns_limit_h_min     -13
_diffrn_reflns_limit_h_max     16
_diffrn_reflns_limit_k_min     -16
_diffrn_reflns_limit_k_max     16
_diffrn_reflns_limit_l_min     -22
_diffrn_reflns_limit_l_max     20
_diffrn_standards_number     ?
_diffrn_standards_interval_count     ?
_diffrn_standards_interval_time     ?
_refine_special_details
;
 Refinement of F^2^ against ALL reflections.  The weighted R-factor wR and
 goodness of fit S are based on F^2^, conventional R-factors R are based
 on F, with F set to zero for negative F^2^. The threshold expression of
 F^2^ > 2sigma(F^2^) is used only for calculating R-factors(gt) etc. and is
 not relevant to the choice of reflections for refinement.  R-factors based
 on F^2^ are statistically about twice as large as those based on F, and R-
 factors based on ALL data will be even larger.
;
_reflns_number_total     3192
_reflns_number_gt     2230
_reflns_threshold_expression     >2sigma(I)
_refine_ls_structure_factor_coef     Fsqd
_refine_ls_matrix_type     full
_refine_ls_R_factor_all     0.0405
_refine_ls_R_factor_gt     0.0240
_refine_ls_wR_factor_gt     0.0561
_refine_ls_wR_factor_ref     0.0608
_refine_ls_goodness_of_fit_ref     1.070
_refine_ls_restrained_S_all     1.070
_refine_ls_number_reflns     3192
_refine_ls_number_parameters     217
_refine_ls_number_restraints     0
_refine_ls_hydrogen_treatment     constr
_refine_ls_weighting_scheme     calc
_refine_ls_weighting_details
         'calc w=1/[\s^2^(Fo^2^)+(0.0239P)^2^+3.1993P] where P=(Fo^2^+2Fc^2^)/3'
_atom_sites_solution_hydrogens     geom
_atom_sites_solution_primary     direct
_atom_sites_solution_secondary     difmap
_refine_ls_shift/su_max     0.001
_refine_ls_shift/su_mean     0.000
_refine_diff_density_max     0.736
_refine_diff_density_min     -0.691
_refine_ls_extinction_method     none
_refine_ls_extinction_coef     ?
loop_
    _atom_type_symbol
    _atom_type_description
    _atom_type_scat_dispersion_real
    _atom_type_scat_dispersion_imag
    _atom_type_scat_source
    'C' 'C' 0.0033 0.0016
                         'International Tables Vol C Tables 4.2.6.8 and 6.1.1.4'
    'H' 'H' 0.0000 0.0000
                         'International Tables Vol C Tables 4.2.6.8 and 6.1.1.4'
    'N' 'N' 0.0061 0.0033
                         'International Tables Vol C Tables 4.2.6.8 and 6.1.1.4'
    'O' 'O' 0.0106 0.0060
                         'International Tables Vol C Tables 4.2.6.8 and 6.1.1.4'
    'Dy' 'Dy' -0.1892 4.4098
                         'International Tables Vol C Tables 4.2.6.8 and 6.1.1.4'
_computing_data_collection     'APEX2 (Bruker, 2004)'
_computing_cell_refinement     'SAINT (Bruker, 2004)'
_computing_data_reduction     'SAINT (Bruker, 2004)'
_computing_structure_solution     'SHELXS97 (Sheldrick, 2008)'
_computing_structure_refinement     'SHELXL97 (Sheldrick, 2008)'
_computing_molecular_graphics     'SHELXTL (Sheldrick, 2008)'
_computing_publication_material     'SHELXTL (Sheldrick, 2008)'
loop_
    _atom_site_type_symbol
    _atom_site_label
    _atom_site_fract_x
    _atom_site_fract_y
    _atom_site_fract_z
    _atom_site_U_iso_or_equiv
    _atom_site_adp_type
    _atom_site_calc_flag
    _atom_site_refinement_flags
    _atom_site_occupancy
    _atom_site_disorder_assembly
    _atom_site_disorder_group
    Dy Dy1 0.195820(13) 0.546220(11) 0.248589(10) 0.01538(8) Uani d . 1 . .
    N N1 0.1266(2) 0.6990(2) 0.32682(16) 0.0170(7) Uani d . 1 . .
    N N2 0.0619(2) 0.6517(2) 0.17784(16) 0.0167(7) Uani d . 1 . .
    C C4 0.1889(3) 0.5806(3) 0.4196(2) 0.0220(10) Uani d . 1 . .
    C C3 0.1109(3) 0.6609(3) 0.4002(2) 0.0219(9) Uani d . 1 . .
    H H3A 0.0448 0.6310 0.4040 0.026 Uiso calc R 1 . .
    H H3B 0.1149 0.7178 0.4335 0.026 Uiso calc R 1 . .
    C C2 0.1622(3) 0.5832(3) 0.0792(2) 0.0245(10) Uani d . 1 . .
    C C1 0.0980(3) 0.6704(3) 0.1040(2) 0.0231(10) Uani d . 1 . .
    H H1A 0.1362 0.7337 0.1027 0.028 Uiso calc R 1 . .
    H H1B 0.0414 0.6779 0.0721 0.028 Uiso calc R 1 . .
    C C6 0.0396(3) 0.7507(3) 0.2145(2) 0.0187(9) Uani d . 1 . .
    H H6A -0.0229 0.7778 0.1964 0.022 Uiso calc R 1 . .
    H H6B 0.0918 0.7998 0.2033 0.022 Uiso calc R 1 . .
    C C5 0.0323(3) 0.7387(3) 0.2951(2) 0.0195(9) Uani d . 1 . .
    H H5A 0.0166 0.8048 0.3163 0.023 Uiso calc R 1 . .
    H H5B -0.0217 0.6918 0.3064 0.023 Uiso calc R 1 . .
    O O2 0.1990(2) 0.5221(2) 0.12204(15) 0.0305(8) Uani d . 1 . .
    O O4 0.2355(2) 0.5364(2) 0.36996(14) 0.0258(7) Uani d . 1 . .
    O O3 0.2014(2) 0.5610(2) 0.48468(15) 0.0375(8) Uani d . 1 . .
    O O1 0.1763(3) 0.5794(3) 0.01143(16) 0.0444(9) Uani d . 1 . .
    H H1 0.2118 0.5300 0.0018 0.067 Uiso calc R 1 . .
    C C8 0.2652(3) 0.7845(3) 0.2596(2) 0.0187(9) Uani d . 1 . .
    C C7 0.2041(3) 0.7799(3) 0.3277(2) 0.0204(9) Uani d . 1 . .
    H H7A 0.2487 0.7677 0.3677 0.024 Uiso calc R 1 . .
    H H7B 0.1722 0.8459 0.3352 0.024 Uiso calc R 1 . .
    O O5 0.2750(2) 0.70278(19) 0.22414(15) 0.0228(6) Uani d . 1 . .
    C C10 -0.0465(3) 0.5264(3) 0.2434(2) 0.0180(9) Uani d . 1 . .
    C C9 -0.0296(3) 0.5873(3) 0.1748(2) 0.0219(9) Uani d . 1 . .
    H H9A -0.0243 0.5399 0.1349 0.026 Uiso calc R 1 . .
    H H9B -0.0870 0.6312 0.1663 0.026 Uiso calc R 1 . .
    O O6 0.03078(19) 0.4997(2) 0.27769(15) 0.0218(6) Uani d . 1 . .
    O O7 0.30708(18) 0.86679(19) 0.24311(14) 0.0243(7) Uani d . 1 . .
    O O8 -0.13277(19) 0.50137(19) 0.26058(14) 0.0216(6) Uani d . 1 . .
    O O1W 0.9746(4) 0.4386(3) 0.4225(2) 0.0840(14) Uani d . 1 . .
    H H2W 0.9668 0.4475 0.3780 0.126 Uiso d R 1 . .
    H H1W 0.9200 0.4478 0.4441 0.126 Uiso d R 1 . .
    O O2W 0.8853(3) 0.7777(3) 0.0541(2) 0.0798(13) Uani d . 1 . .
    H H3W 0.8606 0.7769 0.0133 0.096 Uiso d R 1 . .
    H H4W 0.9063 0.8364 0.0649 0.096 Uiso d R 1 . .
    O O3W 0.3282(4) 0.7889(3) 0.0831(2) 0.0966(16) Uani d . 1 . .
    H H6W 0.2814 0.8319 0.0909 0.145 Uiso d R 1 . .
    H H5W 0.3833 0.8247 0.0785 0.145 Uiso d R 1 . .
loop_
    _atom_site_aniso_label
    _atom_site_aniso_U_11
    _atom_site_aniso_U_22
    _atom_site_aniso_U_33
    _atom_site_aniso_U_12
    _atom_site_aniso_U_13
    _atom_site_aniso_U_23
    Dy1 0.01199(11) 0.01112(10) 0.02303(12) 0.00043(6) 0.00005(9) -0.00001(9)
    N1 0.0157(17) 0.0155(15) 0.0197(18) 0.0009(14) -0.0011(14) 0.0026(14)
    N2 0.0193(18) 0.0153(16) 0.0156(17) 0.0010(14) 0.0044(14) 0.0002(14)
    C4 0.023(2) 0.020(2) 0.022(2) 0.0000(18) -0.0041(19) 0.0008(18)
    C3 0.025(2) 0.025(2) 0.016(2) -0.0007(19) 0.0048(18) -0.0006(18)
    C2 0.024(2) 0.029(2) 0.020(2) 0.002(2) 0.005(2) -0.0044(19)
    C1 0.024(2) 0.023(2) 0.022(2) 0.0052(19) 0.0024(18) 0.0024(18)
    C6 0.015(2) 0.0148(19) 0.027(2) 0.0073(17) -0.0028(18) 0.0023(17)
    C5 0.017(2) 0.0167(19) 0.025(2) 0.0043(17) 0.0026(18) -0.0020(17)
    O2 0.042(2) 0.0291(16) 0.0204(16) 0.0182(14) 0.0014(14) -0.0032(13)
    O4 0.0253(17) 0.0287(16) 0.0233(16) 0.0092(14) -0.0022(14) 0.0028(13)
    O3 0.046(2) 0.048(2) 0.0180(16) 0.0207(16) -0.0026(14) 0.0043(15)
    O1 0.059(2) 0.048(2) 0.0260(18) 0.0262(18) 0.0108(16) 0.0033(16)
    C8 0.0086(18) 0.0125(18) 0.035(3) 0.0022(15) -0.0059(18) 0.0031(18)
    C7 0.023(2) 0.0147(19) 0.023(2) -0.0004(17) -0.0021(18) -0.0029(17)
    O5 0.0212(15) 0.0139(14) 0.0332(16) -0.0004(12) 0.0088(13) -0.0013(12)
    C10 0.017(2) 0.0103(16) 0.026(2) 0.0009(15) -0.0007(19) -0.0050(17)
    C9 0.017(2) 0.025(2) 0.023(2) -0.0019(18) -0.0044(18) 0.0021(18)
    O6 0.0114(14) 0.0188(13) 0.0352(16) 0.0000(12) -0.0021(13) 0.0088(13)
    O7 0.0177(15) 0.0116(12) 0.0437(18) -0.0019(11) 0.0034(14) 0.0005(14)
    O8 0.0077(14) 0.0187(12) 0.0383(18) -0.0011(11) 0.0011(12) 0.0039(13)
    O1W 0.109(4) 0.097(3) 0.046(3) -0.014(3) 0.024(3) 0.002(2)
    O2W 0.062(3) 0.113(4) 0.064(3) 0.018(3) -0.004(2) 0.017(3)
    O3W 0.127(5) 0.084(3) 0.079(3) 0.007(3) 0.011(3) -0.003(3)
_geom_special_details
;
 All esds (except the esd in the dihedral angle between two l.s. planes)
 are estimated using the full covariance matrix.  The cell esds are taken
 into account individually in the estimation of esds in distances, angles
 and torsion angles; correlations between esds in cell parameters are only
 used when they are defined by crystal symmetry.  An approximate (isotropic)
 treatment of cell esds is used for estimating esds involving l.s. planes.
;
loop_
    _geom_bond_atom_site_label_1
    _geom_bond_atom_site_label_2
    _geom_bond_site_symmetry_2
    _geom_bond_distance
    _geom_bond_publ_flag
    Dy1 O4 . 2.334(3) ?
    Dy1 O7 8_655 2.337(3) ?
    Dy1 O5 . 2.342(3) ?
    Dy1 O6 . 2.354(3) ?
    Dy1 O8 6_656 2.373(3) ?
    Dy1 O2 . 2.387(3) ?
    Dy1 N2 . 2.617(3) ?
    Dy1 N1 . 2.636(3) ?
    N1 C3 . 1.473(4) ?
    N1 C7 . 1.477(5) ?
    N1 C5 . 1.487(5) ?
    N2 C1 . 1.482(5) ?
    N2 C9 . 1.485(5) ?
    N2 C6 . 1.488(5) ?
    C4 O4 . 1.257(5) ?
    C4 O3 . 1.254(5) ?
    C4 C3 . 1.521(5) ?
    C3 H3A . 0.9700 ?
    C3 H3B . 0.9700 ?
    C2 O2 . 1.231(5) ?
    C2 O1 . 1.282(5) ?
    C2 C1 . 1.496(5) ?
    C1 H1A . 0.9700 ?
    C1 H1B . 0.9700 ?
    C6 C5 . 1.518(6) ?
    C6 H6A . 0.9700 ?
    C6 H6B . 0.9700 ?
    C5 H5A . 0.9700 ?
    C5 H5B . 0.9700 ?
    O1 H1 . 0.8200 ?
    C8 O7 . 1.248(4) ?
    C8 O5 . 1.260(4) ?
    C8 C7 . 1.513(5) ?
    C7 H7A . 0.9700 ?
    C7 H7B . 0.9700 ?
    C10 O8 . 1.243(4) ?
    C10 O6 . 1.265(4) ?
    C10 C9 . 1.524(5) ?
    C9 H9A . 0.9700 ?
    C9 H9B . 0.9700 ?
    O7 Dy1 8_665 2.337(3) ?
    O8 Dy1 6_556 2.373(2) ?
    O1W H2W . 0.8462 ?
    O1W H1W . 0.8429 ?
    O2W H3W . 0.8322 ?
    O2W H4W . 0.8371 ?
    O3W H6W . 0.8515 ?
    O3W H5W . 0.8763 ?
loop_
    _geom_angle_atom_site_label_1
    _geom_angle_atom_site_label_2
    _geom_angle_atom_site_label_3
    _geom_angle_site_symmetry_1
    _geom_angle_site_symmetry_3
    _geom_angle
    _geom_angle_publ_flag
    O4 Dy1 O7 . 8_655 89.53(9) ?
    O4 Dy1 O5 . . 97.72(10) ?
    O7 Dy1 O5 8_655 . 150.23(9) ?
    O4 Dy1 O6 . . 88.56(10) ?
    O7 Dy1 O6 8_655 . 74.80(9) ?
    O5 Dy1 O6 . . 133.90(9) ?
    O4 Dy1 O8 . 6_656 80.61(10) ?
    O7 Dy1 O8 8_655 6_656 76.54(8) ?
    O5 Dy1 O8 . 6_656 76.25(9) ?
    O6 Dy1 O8 . 6_656 149.38(9) ?
    O4 Dy1 O2 . . 162.25(10) ?
    O7 Dy1 O2 8_655 . 79.94(10) ?
    O5 Dy1 O2 . . 85.01(10) ?
    O6 Dy1 O2 . . 102.22(10) ?
    O8 Dy1 O2 6_656 . 83.05(9) ?
    O4 Dy1 N2 . . 132.53(9) ?
    O7 Dy1 N2 8_655 . 119.38(9) ?
    O5 Dy1 N2 . . 75.81(10) ?
    O6 Dy1 N2 . . 66.98(9) ?
    O8 Dy1 N2 6_656 . 138.99(9) ?
    O2 Dy1 N2 . . 65.17(9) ?
    O4 Dy1 N1 . . 65.28(9) ?
    O7 Dy1 N1 8_655 . 140.53(9) ?
    O5 Dy1 N1 . . 67.10(9) ?
    O6 Dy1 N1 . . 74.70(10) ?
    O8 Dy1 N1 6_656 . 124.40(9) ?
    O2 Dy1 N1 . . 130.94(9) ?
    N2 Dy1 N1 . . 69.15(9) ?
    C3 N1 C7 . . 109.2(3) ?
    C3 N1 C5 . . 111.5(3) ?
    C7 N1 C5 . . 110.7(3) ?
    C3 N1 Dy1 . . 108.2(2) ?
    C7 N1 Dy1 . . 107.3(2) ?
    C5 N1 Dy1 . . 109.8(2) ?
    C1 N2 C9 . . 109.0(3) ?
    C1 N2 C6 . . 110.6(3) ?
    C9 N2 C6 . . 109.9(3) ?
    C1 N2 Dy1 . . 109.4(2) ?
    C9 N2 Dy1 . . 106.7(2) ?
    C6 N2 Dy1 . . 111.0(2) ?
    O4 C4 O3 . . 123.9(4) ?
    O4 C4 C3 . . 118.5(4) ?
    O3 C4 C3 . . 117.6(4) ?
    N1 C3 C4 . . 110.9(3) ?
    N1 C3 H3A . . 109.5 ?
    C4 C3 H3A . . 109.5 ?
    N1 C3 H3B . . 109.5 ?
    C4 C3 H3B . . 109.5 ?
    H3A C3 H3B . . 108.1 ?
    O2 C2 O1 . . 124.0(4) ?
    O2 C2 C1 . . 121.2(4) ?
    O1 C2 C1 . . 114.8(4) ?
    N2 C1 C2 . . 110.6(3) ?
    N2 C1 H1A . . 109.5 ?
    C2 C1 H1A . . 109.5 ?
    N2 C1 H1B . . 109.5 ?
    C2 C1 H1B . . 109.5 ?
    H1A C1 H1B . . 108.1 ?
    N2 C6 C5 . . 112.4(3) ?
    N2 C6 H6A . . 109.1 ?
    C5 C6 H6A . . 109.1 ?
    N2 C6 H6B . . 109.1 ?
    C5 C6 H6B . . 109.1 ?
    H6A C6 H6B . . 107.9 ?
    N1 C5 C6 . . 112.1(3) ?
    N1 C5 H5A . . 109.2 ?
    C6 C5 H5A . . 109.2 ?
    N1 C5 H5B . . 109.2 ?
    C6 C5 H5B . . 109.2 ?
    H5A C5 H5B . . 107.9 ?
    C2 O2 Dy1 . . 123.5(3) ?
    C4 O4 Dy1 . . 125.5(3) ?
    C2 O1 H1 . . 109.5 ?
    O7 C8 O5 . . 123.1(4) ?
    O7 C8 C7 . . 119.0(3) ?
    O5 C8 C7 . . 117.8(3) ?
    N1 C7 C8 . . 113.4(3) ?
    N1 C7 H7A . . 108.9 ?
    C8 C7 H7A . . 108.9 ?
    N1 C7 H7B . . 108.9 ?
    C8 C7 H7B . . 108.9 ?
    H7A C7 H7B . . 107.7 ?
    C8 O5 Dy1 . . 125.7(2) ?
    O8 C10 O6 . . 123.8(4) ?
    O8 C10 C9 . . 119.4(3) ?
    O6 C10 C9 . . 116.7(3) ?
    N2 C9 C10 . . 112.5(3) ?
    N2 C9 H9A . . 109.1 ?
    C10 C9 H9A . . 109.1 ?
    N2 C9 H9B . . 109.1 ?
    C10 C9 H9B . . 109.1 ?
    H9A C9 H9B . . 107.8 ?
    C10 O6 Dy1 . . 125.4(2) ?
    C8 O7 Dy1 . 8_665 147.0(2) ?
    C10 O8 Dy1 . 6_556 144.6(2) ?
    H2W O1W H1W . . 110.2 ?
    H3W O2W H4W . . 111.4 ?
    H6W O3W H5W . . 106.7 ?
loop_
    _geom_hbond_atom_site_label_D
    _geom_hbond_atom_site_label_H
    _geom_hbond_atom_site_label_A
    _geom_hbond_site_symmetry_A
    _geom_hbond_distance_DH
    _geom_hbond_distance_HA
    _geom_hbond_distance_DA
    _geom_hbond_angle_DHA
    O1 H1 O3 2_564 0.82 1.69 2.504(5) 172.0
    O1W H2W O6 1_655 0.85 2.17 2.920(5) 147.5
    O1W H1W O3 5_666 0.84 2.10 2.925(5) 164.7
    O2W H3W O3W 4_565 0.83 2.04 2.813(6) 154.1
    O2W H4W O1W 3_755 0.84 2.09 2.844(6) 149.6
    O3W H6W O2 8_665 0.85 2.56 3.141(5) 126.8
data_global
_journal_date_recd_electronic     2010-10-09
_journal_date_accepted     2010-10-15
_journal_name_full     'Acta Crystallographica, Section E'
_journal_year     2010
_journal_volume     66
_journal_issue     11
_journal_page_first     m1436
_journal_page_last     m1436
_journal_paper_category     QM
_journal_coeditor_code     RZ2501
_publ_contact_author_name     'Jun Wang'
_publ_contact_author_address
;
Zhongshan Polytechnic, Zhongshan, Guangdong 528404, P.R. China
;
_publ_contact_author_email     wangjun7203@126.com
_publ_contact_author_fax     ?
_publ_contact_author_phone     ?
_publ_section_title
;\
Poly[[[\m~3~-<i>N</i>'-(carboxymethyl)ethylenediamine-\
<i>N</i>,<i>N</i>,<i>N</i>'-triacetato]dysprosium(III)] trihydrate]
;
loop_
    _publ_author_name
    _publ_author_address
    'Zhuang, Xiaomei'
;
Zhongshan Polytechnic,
Zhongshan,
Guangdong 528404,
People's Republic of China
;
    'Long, Qingping'
;
Zhongshan Polytechnic,
Zhongshan,
Guangdong 528404,
People's Republic of China
;
    'Wang, Jun'
;
Zhongshan Polytechnic,
Zhongshan,
Guangdong 528404,
People's Republic of China
;
