# Supplementary material for: Poly[[[μ3-N′-(carboxymethyl)ethylene­di­amine-N,N,N′-triacetato]dysprosium(III)] trihydrate]
Source: Acta Crystallogr Sect E Struct Rep Online. 2010 Oct 23;66(Pt 11):m1436. doi: 10.1107/S1600536810041784 (PMC3009363; doi:10.1107/S1600536810041784)
Supplement: Supplementary file 2 [file e-66-m1436-Isup2.hkl]

# 
# h,k,l, Fc-squared, Fo-squared, sigma(Fo-squared) and status flag 
# 
data_I
_shelx_title ' A in Pbca' 
_shelx_refln_list_code          4 
_shelx_F_calc_maximum      713.25 
_exptl_crystal_F_000      1976.00 
_reflns_d_resolution_high  0.8107 
 
loop_ 
 _symmetry_equiv_pos_as_xyz 
 'x, y, z' 
 '-x+1/2, -y, z+1/2' 
 '-x, y+1/2, -z+1/2' 
 'x+1/2, -y+1/2, -z' 
 '-x, -y, -z' 
 'x-1/2, y, -z-1/2' 
 'x, -y-1/2, z-1/2' 
 '-x-1/2, y-1/2, z' 
 
_cell_length_a    13.3835 
_cell_length_b    13.0127 
_cell_length_c    18.6943 
_cell_angle_alpha  90.000 
_cell_angle_beta   90.000 
_cell_angle_gamma  90.000 
 
_shelx_F_squared_multiplier     1.000 
 
loop_ 
 _refln_index_h 
 _refln_index_k 
 _refln_index_l 
 _refln_F_squared_calc 
 _refln_F_squared_meas 
 _refln_F_squared_sigma 
 _refln_observed_status 
   2   0   0   236078.88   230810.89   6381.74 o 
   4   0   0    31547.33    33181.56   1200.53 o 
   6   0   0    59569.30    60804.42   1316.94 o 
   8   0   0   125264.16   127815.23   2510.22 o 
  10   0   0    90813.80    86764.32   1895.31 o 
  12   0   0    61581.02    62068.62   1513.64 o 
  14   0   0     3851.71     3312.87    474.19 o 
  16   0   0    14950.95    16556.47    999.25 o 
   2   1   0    46296.50    51646.02    839.10 o 
   4   1   0      756.94      615.92     65.98 o 
   6   1   0    14202.73    14135.26    350.81 o 
   8   1   0       14.26        9.56     52.01 o 
  10   1   0      871.63     1052.60    158.49 o 
  12   1   0     7290.29     6976.97    335.88 o 
  14   1   0     8677.93     8369.58    869.83 o 
  16   1   0     1982.48     1995.04    741.90 o 
   0   2   0   158844.27   177025.38   3247.86 o 
   2   2   0    96202.19   100711.13   1525.37 o 
   4   2   0    25412.06    25738.00    774.13 o 
   6   2   0    60643.10    63863.05   1424.98 o 
   8   2   0    98105.56    94929.34   1449.42 o 
  10   2   0    51623.90    50721.84    881.38 o 
  12   2   0    16075.67    16213.87    777.87 o 
  14   2   0       91.87      109.16    129.54 o 
  16   2   0    12688.06    13256.81    622.00 o 
   2   3   0   122417.75   123821.23   1456.50 o 
   4   3   0   261216.56   261093.84   4077.37 o 
   6   3   0    82409.27    81834.34   1659.15 o 
   8   3   0    26817.61    27523.02    512.02 o 
  10   3   0     7440.86     7644.83    399.13 o 
  12   3   0    16834.46    15853.30    597.39 o 
  14   3   0    19149.34    19677.63   1855.50 o 
  16   3   0     7841.03     8732.99    911.32 o 
   0   4   0   164239.52   170706.72   3021.18 o 
   2   4   0    17375.24    17750.19    280.30 o 
   4   4   0    10431.97    11953.42    367.50 o 
   6   4   0     4252.84     4588.71    207.75 o 
   8   4   0     2543.95     2585.16    314.89 o 
  10   4   0     3781.47     3589.54    230.95 o 
  12   4   0    13603.14    12709.88    534.91 o 
  14   4   0      227.31      519.98    178.82 o 
   2   5   0    91410.11    94161.23   1046.72 o 
   4   5   0   283037.75   293447.53   3370.85 o 
   6   5   0   192006.84   190453.73   2541.91 o 
   8   5   0    13742.45    13359.89    388.44 o 
  10   5   0     4827.07     4767.00    291.16 o 
  12   5   0    48481.68    48310.21   1230.12 o 
  14   5   0    45341.07    44305.39   1235.37 o 
   0   6   0     3347.24     3208.28    124.03 o 
   2   6   0     7935.87     8467.75    204.37 o 
   4   6   0     6332.87     7420.41    204.44 o 
   6   6   0     8985.72     9294.08    329.76 o 
   8   6   0     6798.75     7285.19    222.93 o 
  10   6   0     1522.18     1598.92    209.45 o 
  12   6   0       74.48      168.56    176.34 o 
  14   6   0      328.08       93.28    156.09 o 
   2   7   0    64505.85    65577.09    681.94 o 
   4   7   0   108918.39   111365.05   1169.84 o 
   6   7   0    51558.04    49143.92    599.26 o 
   8   7   0    25847.84    26163.03    483.38 o 
  10   7   0     2905.14     2958.81    209.48 o 
  12   7   0    30207.67    29131.07   2766.82 o 
  14   7   0    30539.61    31858.91   1962.43 o 
   0   8   0    63338.02    62986.15    934.20 o 
   2   8   0    62318.37    64205.07    680.78 o 
   4   8   0     1556.97     1390.41     92.45 o 
   6   8   0     5441.48     5457.51    162.96 o 
   8   8   0    22811.56    22732.43    453.08 o 
  10   8   0    34193.61    34681.02    814.38 o 
  12   8   0     2608.09     2969.09    443.56 o 
  14   8   0       57.01       87.66    139.51 o 
   2   9   0     5916.96     6058.31    147.75 o 
   4   9   0    11073.07    11217.87    235.11 o 
   6   9   0    30616.97    31622.54    497.41 o 
   8   9   0     4537.92     4786.58    220.91 o 
  10   9   0      156.42      102.90    127.01 o 
  12   9   0     3684.44     3725.81    499.87 o 
   0  10   0    70534.16    68440.88   1231.44 o 
   2  10   0    37409.25    37392.70    513.62 o 
   4  10   0     5520.80     5939.25    181.38 o 
   6  10   0     8488.41     8873.23    249.34 o 
   8  10   0    65261.37    65173.71   1099.14 o 
  10  10   0    42624.41    43432.84   1087.03 o 
  12  10   0     9876.89    10660.77    765.12 o 
   2  11   0     4004.44     3683.37    175.01 o 
   4  11   0       86.48      160.16     84.67 o 
   6  11   0     3513.41     3579.09    182.33 o 
   8  11   0       21.67       30.54    102.48 o 
  10  11   0        7.44       80.41    128.22 o 
  12  11   0        1.66        0.00    168.93 o 
   0  12   0    48546.50    48887.44   1117.33 o 
   2  12   0    69181.25    71961.07    968.51 o 
   4  12   0     6559.95     6311.97    251.69 o 
   6  12   0     4272.53     4627.43    262.99 o 
   8  12   0    29995.72    32136.73    820.84 o 
  10  12   0    35064.02    36064.22    901.26 o 
   2  13   0     3913.04     4325.87    337.85 o 
   4  13   0    11201.43    11823.52    347.79 o 
   6  13   0     8546.79     9508.59    847.14 o 
   8  13   0      716.17      692.92    182.15 o 
   0  14   0     7029.71     7479.40    484.05 o 
   2  14   0     4872.21     4656.98    289.07 o 
   4  14   0      972.32      596.50    148.94 o 
   6  14   0     1293.30     1039.35    193.19 o 
   8  14   0     9843.21    10995.85    606.61 o 
   2  15   0    11779.90    12447.67    693.86 o 
   4  15   0    21750.60    22412.22    605.04 o 
   0  16   0      667.68      610.13    248.84 o 
   1   1   1      355.45      336.71     16.15 o 
   2   1   1   130916.82   133555.14   1359.24 o 
   3   1   1     3986.07     3728.35     68.10 o 
   4   1   1   261608.23   257699.59   2438.81 o 
   5   1   1        3.39       16.36     24.44 o 
   6   1   1   173753.11   176332.05   1664.70 o 
   7   1   1      168.84      261.46     53.35 o 
   8   1   1    29959.48    30666.61    399.07 o 
   9   1   1     2379.69     2367.38    107.83 o 
  10   1   1     9412.11     9197.37    229.12 o 
  11   1   1      415.88      412.07     73.01 o 
  12   1   1    52697.79    52513.75    763.28 o 
  13   1   1       39.08      102.26     87.59 o 
  14   1   1    41436.08    39998.48    796.40 o 
  15   1   1        9.34       94.09    100.68 o 
  16   1   1    16291.55    15855.45    491.05 o 
   0   2   1   168056.17   179662.84   2629.76 o 
   1   2   1      235.07      221.82     15.11 o 
   2   2   1    18558.81    18824.92    221.06 o 
   3   2   1      451.18      561.09     34.19 o 
   4   2   1     1398.69     1355.04     60.68 o 
   5   2   1     1202.64     1180.67     95.94 o 
   6   2   1     2375.61     2037.14     86.64 o 
   7   2   1        0.67       21.51     44.88 o 
   8   2   1    23884.46    23899.55    339.89 o 
   9   2   1      327.20      274.45     54.66 o 
  10   2   1    17447.17    17168.60    295.93 o 
  11   2   1      949.94      959.74     92.73 o 
  12   2   1     8770.42     8586.84    278.01 o 
  13   2   1       21.15       20.81     85.89 o 
  14   2   1      104.81      118.40     95.02 o 
  15   2   1       58.81       87.68     97.57 o 
  16   2   1     3535.86     3973.11    278.38 o 
   1   3   1      759.92      796.07     28.23 o 
   2   3   1     1281.86     1041.94     41.57 o 
   3   3   1      735.81      884.68     41.10 o 
   4   3   1   108075.80   111368.29   1286.89 o 
   5   3   1     1443.01     1539.77     95.41 o 
   6   3   1    99550.02   102738.77   1302.53 o 
   7   3   1      611.16      802.74     76.09 o 
   8   3   1    10955.19    11502.90    243.22 o 
   9   3   1      390.59      324.91     59.15 o 
  10   3   1     1637.10     1643.36    133.52 o 
  11   3   1        0.11       25.06     59.36 o 
  12   3   1    20023.74    19627.56    436.16 o 
  13   3   1      183.39      249.68    101.60 o 
  14   3   1     9665.24    10226.19    374.72 o 
  15   3   1       33.35       83.11     81.64 o 
  16   3   1     8147.14     8260.24    373.90 o 
   0   4   1   221296.20   225386.69   2843.07 o 
   1   4   1      474.56      677.88     35.06 o 
   2   4   1   160888.47   162918.47   1437.15 o 
   3   4   1        4.29       15.70     20.47 o 
   4   4   1    18588.91    20272.34    295.06 o 
   5   4   1    12105.92    12876.45    214.68 o 
   6   4   1    36487.98    37655.28    463.89 o 
   7   4   1      171.57      227.02     68.74 o 
   8   4   1    96035.06    96803.23   1145.00 o 
   9   4   1       16.80       76.38     52.57 o 
  10   4   1    62249.60    61486.13   1025.48 o 
  11   4   1      451.49      389.10     86.19 o 
  12   4   1    15985.32    15165.99    416.12 o 
  13   4   1        0.16       18.27     85.01 o 
  14   4   1      564.62      735.66    134.11 o 
  15   4   1        5.64       36.62     83.35 o 
   1   5   1      684.19      749.92     41.51 o 
   2   5   1     1558.09     1556.10     45.48 o 
   3   5   1        2.27       13.86     20.45 o 
   4   5   1      835.10     1418.81     62.34 o 
   5   5   1     2135.91     2285.63     91.25 o 
   6   5   1     1725.56     1986.92     86.70 o 
   7   5   1     1376.12     1457.51     88.94 o 
   8   5   1      207.53      227.62     58.62 o 
   9   5   1        5.72        9.88     49.00 o 
  10   5   1      356.10      239.80     73.67 o 
  11   5   1      387.42      250.37     83.44 o 
  12   5   1     2675.85     2614.58    182.51 o 
  13   5   1       48.02       46.32     89.94 o 
  14   5   1       16.69      170.75    100.79 o 
  15   5   1      325.91      236.10    138.67 o 
   0   6   1   226146.52   237380.44   2155.29 o 
   1   6   1      441.71      402.87     28.98 o 
   2   6   1   132232.64   135937.58    935.39 o 
   3   6   1       62.01       65.91     28.38 o 
   4   6   1     9674.50     9991.99    157.73 o 
   5   6   1      225.37      210.34     44.46 o 
   6   6   1    25411.92    26279.72    311.87 o 
   7   6   1      171.04      202.88     47.37 o 
   8   6   1    74110.18    73733.54    807.48 o 
   9   6   1      187.52      228.88     61.95 o 
  10   6   1    68138.01    67711.71    915.36 o 
  11   6   1      132.64      147.35     91.67 o 
  12   6   1    25581.53    25394.19    575.53 o 
  13   6   1        0.69       61.33     92.02 o 
  14   6   1      245.89      328.53    120.43 o 
  15   6   1       26.83        6.19    102.15 o 
   1   7   1      455.71      493.74     40.81 o 
   2   7   1    10773.87    10423.71    121.47 o 
   3   7   1      179.97      213.79     32.04 o 
   4   7   1    28220.88    27576.95    267.05 o 
   5   7   1        8.63       44.35     33.90 o 
   6   7   1      515.28      584.10     49.70 o 
   7   7   1      997.85     1001.07     77.61 o 
   8   7   1     1247.89     1262.28     86.12 o 
   9   7   1      546.24      558.43     76.04 o 
  10   7   1      406.15      518.05     87.04 o 
  11   7   1        1.33       21.18     76.37 o 
  12   7   1     2691.62     2693.08    355.18 o 
  13   7   1       81.94       57.28     94.99 o 
  14   7   1     7459.55     7680.99    351.92 o 
   0   8   1    99049.91   101903.84   1005.13 o 
   1   8   1      293.63      268.94     33.14 o 
   2   8   1    43144.00    43293.73    348.26 o 
   3   8   1      215.07      275.36     37.66 o 
   4   8   1     3810.83     3943.41     90.92 o 
   5   8   1       79.59       98.25     37.02 o 
   6   8   1     2613.66     2654.01     89.55 o 
   7   8   1      454.01      511.34     67.57 o 
   8   8   1    37003.19    37375.70    503.25 o 
   9   8   1      183.97      253.86     71.30 o 
  10   8   1    27007.55    27005.42    425.06 o 
  11   8   1       74.60      170.52    101.39 o 
  12   8   1     8203.90     7896.69    376.56 o 
  13   8   1       72.45       59.62     97.54 o 
  14   8   1       12.06       77.39    101.66 o 
   1   9   1       10.59       64.35     29.74 o 
   2   9   1    39211.57    40087.81    354.27 o 
   3   9   1      394.24      464.86     47.16 o 
   4   9   1    70116.09    69518.23    576.02 o 
   5   9   1     1446.93     1436.72     91.58 o 
   6   9   1    35173.52    35277.41    363.52 o 
   7   9   1      162.14       52.25     51.77 o 
   8   9   1    15666.93    15766.66    269.43 o 
   9   9   1       28.99      124.22     68.68 o 
  10   9   1     3290.04     3394.85    176.79 o 
  11   9   1       35.77      147.81    119.64 o 
  12   9   1    14967.30    16301.78    660.84 o 
  13   9   1       83.02      104.94    123.50 o 
   0  10   1     1828.73     1919.03    123.14 o 
   1  10   1       70.62       80.98     37.22 o 
   2  10   1      570.59      558.78     57.22 o 
   3  10   1      173.41      145.73     48.19 o 
   4  10   1      776.13      728.76     63.60 o 
   5  10   1       47.15       52.57     44.05 o 
   6  10   1      527.47      746.56     72.17 o 
   7  10   1        8.93        0.96     57.72 o 
   8  10   1     2108.41     2156.13    162.12 o 
   9  10   1      184.14      254.04     88.36 o 
  10  10   1      606.03      633.54    119.17 o 
  11  10   1      871.95      716.66    142.42 o 
  12  10   1     1017.22      957.42    308.22 o 
   1  11   1      157.03      113.73     47.21 o 
   2  11   1    35157.54    35263.35    394.30 o 
   3  11   1       11.73       79.71     51.62 o 
   4  11   1    73498.88    73016.80    715.89 o 
   5  11   1        0.19       30.16     51.14 o 
   6  11   1    50665.66    51111.25    544.54 o 
   7  11   1       41.08      111.08     75.68 o 
   8  11   1     9323.12     9497.53    263.63 o 
   9  11   1       11.37       86.42     87.09 o 
  10  11   1     1449.61     1571.78    178.51 o 
  11  11   1       14.00       24.64    100.22 o 
  12  11   1    18041.82    19096.74    759.05 o 
   0  12   1     1627.22     1667.30    126.91 o 
   1  12   1       64.01       24.78     52.73 o 
   2  12   1      984.66     1235.20     94.13 o 
   3  12   1       83.52       94.39     57.20 o 
   4  12   1       33.89      124.40     58.90 o 
   5  12   1        1.64       46.88     60.43 o 
   6  12   1     1095.39     1074.57    107.38 o 
   7  12   1       53.99       37.94     80.79 o 
   8  12   1     3984.96     4285.55    221.08 o 
   9  12   1      141.48      185.40    104.14 o 
  10  12   1     3180.59     3027.26    222.79 o 
   1  13   1       14.28       47.54     67.09 o 
   2  13   1    13375.23    13751.36    278.90 o 
   3  13   1       52.23      181.78     74.93 o 
   4  13   1    42697.77    42008.45    550.47 o 
   5  13   1        0.04       57.25     66.41 o 
   6  13   1    13618.19    14287.53    333.90 o 
   7  13   1        3.91       52.26     96.18 o 
   8  13   1     5928.16     6027.74    263.07 o 
   9  13   1      122.22       64.08     97.61 o 
   0  14   1    20790.17    21127.13    631.53 o 
   1  14   1      279.34      190.32     83.98 o 
   2  14   1    25444.20    25776.46    451.20 o 
   3  14   1        1.08       42.00     69.60 o 
   4  14   1     1045.12     1217.94    116.65 o 
   5  14   1       63.10      187.30     80.40 o 
   6  14   1     3324.98     3651.24    274.69 o 
   7  14   1       20.29       96.34    113.50 o 
   8  14   1    11448.62    12188.76    443.24 o 
   1  15   1       60.54      130.12     87.92 o 
   2  15   1     1825.26     1769.14    148.64 o 
   3  15   1       16.52      158.40     93.20 o 
   4  15   1     4608.30     4901.26    291.52 o 
   5  15   1       26.31      140.72     98.07 o 
   0  16   1    29734.49    31464.63    761.80 o 
   1  16   1        6.57       63.82     97.12 o 
   0   0   2   508719.78   500675.28   7396.01 o 
   1   0   2      268.37      270.82     31.74 o 
   2   0   2    66011.10    66811.50    784.15 o 
   3   0   2      372.76      410.69     45.54 o 
   4   0   2    66632.93    67902.98   1389.89 o 
   5   0   2      950.83     1141.76     84.67 o 
   6   0   2    16955.24    16967.59    387.41 o 
   7   0   2     5459.41     5506.09    323.11 o 
   8   0   2    85199.50    82031.34   1230.75 o 
   9   0   2     3641.70     3520.25    258.51 o 
  10   0   2    50924.53    49593.82    975.95 o 
  11   0   2     1729.52     1712.67    160.82 o 
  12   0   2    49839.95    51662.11   1905.82 o 
  13   0   2       95.35      238.54    150.68 o 
  14   0   2      383.55      133.18    151.89 o 
  15   0   2      137.67       74.01    137.18 o 
  16   0   2    13571.66    13278.68    626.94 o 
   1   1   2     1479.02     1477.75     36.12 o 
   2   1   2    12396.30    12017.55    133.29 o 
   3   1   2    13125.01    13394.54    159.68 o 
   4   1   2      116.11      265.92     35.00 o 
   5   1   2     3941.76     4148.34    120.83 o 
   6   1   2     1076.08      864.20     71.06 o 
   7   1   2       41.13       87.78     43.02 o 
   8   1   2      124.79      176.40     48.44 o 
   9   1   2      822.39      778.33     74.66 o 
  10   1   2      351.87      236.13     59.21 o 
  11   1   2       85.75       38.62     55.43 o 
  12   1   2     4388.32     4023.16    195.68 o 
  13   1   2      120.38       91.41     88.45 o 
  14   1   2     7551.43     7836.92    329.12 o 
  15   1   2      128.85      115.99     99.78 o 
  16   1   2     2423.49     1927.58    200.82 o 
   0   2   2    96985.47    96692.02   1429.96 o 
   1   2   2      877.45      940.93     34.91 o 
   2   2   2    29889.96    26643.43    318.74 o 
   3   2   2     1704.01     1752.23     59.17 o 
   4   2   2     3698.95     4386.48     99.94 o 
   5   2   2     5247.29     5882.67    153.26 o 
   6   2   2    23813.34    24140.02    355.12 o 
   7   2   2        0.15        3.72     44.64 o 
   8   2   2    46996.82    46910.98    520.11 o 
   9   2   2      343.85      258.88     52.81 o 
  10   2   2    49064.00    47052.02    584.89 o 
  11   2   2     1199.17     1156.21    101.87 o 
  12   2   2    19275.73    19393.25    428.49 o 
  13   2   2      396.74      266.38    106.87 o 
  14   2   2      172.46      156.93     93.28 o 
  15   2   2       13.34      123.57     91.37 o 
  16   2   2    12081.33    11634.09    562.73 o 
   1   3   2    11646.02    12340.41    170.92 o 
   2   3   2      305.44      290.73     29.58 o 
   3   3   2       56.02       78.18     19.98 o 
   4   3   2    71264.82    70018.49    833.61 o 
   5   3   2     3893.40     3999.38    140.11 o 
   6   3   2    32975.45    31031.48    409.05 o 
   7   3   2      223.87      194.80     51.60 o 
   8   3   2    28006.44    28051.57    720.08 o 
   9   3   2      268.01      248.95     61.20 o 
  10   3   2     2899.59     2933.86    140.19 o 
  11   3   2       20.41       45.61     61.20 o 
  12   3   2    10404.87    11369.53    357.57 o 
  13   3   2       32.45        3.46     88.86 o 
  14   3   2    18073.88    17211.90    591.60 o 
  15   3   2        2.97       83.51     90.55 o 
  16   3   2     9503.00     9201.88    393.34 o 
   0   4   2   110610.98   117546.19   2197.83 o 
   1   4   2       92.55       69.70     30.70 o 
   2   4   2     5572.58     5156.16    100.44 o 
   3   4   2      202.97      185.39     29.31 o 
   4   4   2     7822.63     8370.06    139.73 o 
   5   4   2     1847.49     2142.43    160.52 o 
   6   4   2     5481.25     5843.61    155.23 o 
   7   4   2      604.55      646.63     62.73 o 
   8   4   2     6443.50     6644.17    170.88 o 
   9   4   2      512.00      336.80     69.14 o 
  10   4   2     3640.85     3627.42    180.29 o 
  11   4   2      213.33      122.79     68.83 o 
  12   4   2     8919.83     8181.87    261.17 o 
  13   4   2        0.85       46.47     87.74 o 
  14   4   2      534.08      364.30    113.76 o 
  15   4   2       29.58       48.13     90.59 o 
   1   5   2      930.20      962.00     38.16 o 
   2   5   2    59966.05    59488.72    512.48 o 
   3   5   2       28.61       30.67     21.89 o 
   4   5   2   132018.03   131983.34   1032.97 o 
   5   5   2      111.58      129.53     46.95 o 
   6   5   2    84674.77    83291.02    852.92 o 
   7   5   2     1797.68     1771.00     91.59 o 
   8   5   2    16863.73    17332.28    366.99 o 
   9   5   2        6.68       68.77     49.61 o 
  10   5   2     3034.40     3332.02    226.66 o 
  11   5   2       12.76       21.98     67.65 o 
  12   5   2    48286.87    45864.42    764.98 o 
  13   5   2      415.93      359.44    110.54 o 
  14   5   2    44429.80    43929.65    863.76 o 
  15   5   2        0.31       73.68     99.64 o 
   0   6   2     6412.75     7421.34    156.81 o 
   1   6   2     1149.94     1176.63     39.25 o 
   2   6   2       86.05       77.28     23.11 o 
   3   6   2       58.68       53.27     27.59 o 
   4   6   2     2670.96     2955.17     88.26 o 
   5   6   2      708.54      813.32     61.65 o 
   6   6   2      486.27      727.46     63.27 o 
   7   6   2      198.84      203.52     51.37 o 
   8   6   2     1065.58     1108.51     93.86 o 
   9   6   2     1022.94     1166.77    146.16 o 
  10   6   2     2129.04     1966.08    128.72 o 
  11   6   2      162.77      110.84     85.92 o 
  12   6   2      207.17      250.91    110.89 o 
  13   6   2       16.39       39.97     80.97 o 
  14   6   2      212.50      138.91    100.04 o 
  15   6   2        0.00      128.45    100.91 o 
   1   7   2       12.87       23.77     24.24 o 
   2   7   2    36930.94    36824.76    295.16 o 
   3   7   2       87.25       95.89     29.71 o 
   4   7   2   118516.50   119217.77    920.24 o 
   5   7   2      224.72      262.65     41.23 o 
   6   7   2    48805.18    48349.25    479.02 o 
   7   7   2      885.16      845.36     96.75 o 
   8   7   2    13521.13    14180.12    263.66 o 
   9   7   2      159.78      284.50     68.58 o 
  10   7   2     7573.01     7387.04    271.85 o 
  11   7   2      757.42      607.02    111.35 o 
  12   7   2    27239.77    26317.91    915.87 o 
  13   7   2      144.42       67.55     96.54 o 
  14   7   2    29500.87    30149.49    692.67 o 
   0   8   2    10790.41    10427.42    180.72 o 
   1   8   2      141.97      138.34     29.19 o 
   2   8   2    42556.15    43008.34    358.73 o 
   3   8   2      132.95      109.88     35.25 o 
   4   8   2     1809.26     1879.08     70.68 o 
   5   8   2      263.04      259.69     43.00 o 
   6   8   2     1524.13     1528.28     89.68 o 
   7   8   2       70.04       72.46     47.55 o 
   8   8   2    17530.34    17271.12    289.16 o 
   9   8   2       15.04       64.04     64.31 o 
  10   8   2    27127.63    27568.92    425.31 o 
  11   8   2        6.46       44.56     92.39 o 
  12   8   2     3275.20     3771.09    288.70 o 
  13   8   2      151.13       63.64    114.81 o 
  14   8   2      301.33      333.43    205.54 o 
   1   9   2      124.09      152.86     35.20 o 
   2   9   2    12632.58    12983.77    167.33 o 
   3   9   2      877.68      810.85     53.25 o 
   4   9   2    22999.62    22980.16    251.58 o 
   5   9   2       60.48       65.33     38.93 o 
   6   9   2    27098.36    27391.37    389.76 o 
   7   9   2      379.14      278.39     65.45 o 
   8   9   2     1945.25     2229.78    120.70 o 
   9   9   2        4.95      100.11     68.29 o 
  10   9   2      278.95      212.38     90.39 o 
  11   9   2        2.08        8.03    108.85 o 
  12   9   2     5532.50     5819.01    440.05 o 
  13   9   2      237.09      156.61    129.02 o 
   0  10   2    60157.04    60252.84    786.28 o 
   1  10   2       64.08       56.73     37.62 o 
   2  10   2    41227.46    40236.23    421.19 o 
   3  10   2     1250.19     1328.95     79.55 o 
   4  10   2     3225.62     3343.75    107.22 o 
   5  10   2      218.11      165.27     48.21 o 
   6  10   2    15099.93    14874.83    230.82 o 
   7  10   2      402.50      299.37     69.61 o 
   8  10   2    69487.42    71099.55    782.61 o 
   9  10   2        0.71       32.82     76.73 o 
  10  10   2    41572.80    42264.52    957.96 o 
  11  10   2      149.40      172.40    117.92 o 
  12  10   2     8969.06     9604.78    478.72 o 
   1  11   2      523.07      484.81     58.46 o 
   2  11   2       25.71      123.28     50.21 o 
   3  11   2       21.25      107.31     53.43 o 
   4  11   2      429.11      678.97     82.63 o 
   5  11   2       52.25       50.52     55.40 o 
   6  11   2     3170.30     3255.47    135.81 o 
   7  11   2        1.04        7.82     68.28 o 
   8  11   2        2.83      140.18     86.64 o 
   9  11   2        4.91        7.98     86.22 o 
  10  11   2      410.77      318.67    131.69 o 
  11  11   2      327.17      231.03    116.26 o 
   0  12   2    67728.55    70080.40    948.07 o 
   1  12   2      129.36      102.65     55.66 o 
   2  12   2    65827.85    65695.65    704.05 o 
   3  12   2       37.26       85.09     64.24 o 
   4  12   2     2885.82     2986.38    149.71 o 
   5  12   2       11.16       16.25     58.52 o 
   6  12   2     7633.26     7598.07    225.13 o 
   7  12   2      424.07      406.49    101.38 o 
   8  12   2    37385.36    37155.52    861.10 o 
   9  12   2       22.09       45.89     95.67 o 
  10  12   2    39662.70    40790.54    762.20 o 
   1  13   2      254.97      206.89     75.39 o 
   2  13   2     7202.27     7250.48    305.54 o 
   3  13   2      283.62      413.47     93.70 o 
   4  13   2    12326.89    12915.45    272.51 o 
   5  13   2      136.44      153.48     75.17 o 
   6  13   2     7408.85     7796.35    275.83 o 
   7  13   2       46.42       72.74    104.06 o 
   8  13   2     1406.42     1256.48    177.66 o 
   9  13   2        6.47       30.93    124.29 o 
   0  14   2    11662.17    12045.76    365.43 o 
   1  14   2       21.72      121.98     76.95 o 
   2  14   2     6459.85     6700.74    217.67 o 
   3  14   2        7.70      113.21     78.74 o 
   4  14   2      504.75      577.97     97.40 o 
   5  14   2       12.84      104.44     80.37 o 
   6  14   2     4192.75     4555.21    248.59 o 
   7  14   2       39.42       85.67    109.28 o 
   1  15   2       23.76       80.84     80.79 o 
   2  15   2    17148.13    17445.57    347.18 o 
   3  15   2      119.25      117.66     86.76 o 
   4  15   2    30403.79    31173.49    487.30 o 
   5  15   2        6.70       29.90     97.44 o 
   1   1   3     1566.76     1656.32     40.39 o 
   2   1   3    13062.28    12273.46    127.94 o 
   3   1   3       89.01       70.74     16.60 o 
   4   1   3    91596.45    84703.05    857.57 o 
   5   1   3     1576.92     1852.36     75.19 o 
   6   1   3   139463.81   138321.30   1565.58 o 
   7   1   3     2990.11     3345.71    113.56 o 
   8   1   3     9807.15    10072.90    184.34 o 
   9   1   3       44.22      128.68     47.46 o 
  10   1   3     6096.71     6096.05    190.00 o 
  11   1   3      527.56      451.49     74.70 o 
  12   1   3    48172.88    45926.19    691.53 o 
  13   1   3      523.28      355.10    106.81 o 
  14   1   3    37985.95    36658.50    756.13 o 
  15   1   3      539.15      306.63    110.22 o 
  16   1   3    20029.61    19944.27    857.49 o 
   0   2   3    24203.43    22004.97    461.76 o 
   1   2   3        3.68        9.83      9.68 o 
   2   2   3     5904.01     4994.67     66.41 o 
   3   2   3     1331.84     1408.58     50.55 o 
   4   2   3     7977.59     8533.18    152.89 o 
   5   2   3     1811.56     2078.05    118.45 o 
   6   2   3     6429.64     6164.88    138.36 o 
   7   2   3       40.23       38.52     43.59 o 
   8   2   3    19013.89    18907.71    301.97 o 
   9   2   3     1948.11     1914.97    115.53 o 
  10   2   3    13760.94    13399.10    276.30 o 
  11   2   3       45.34       63.56     57.98 o 
  12   2   3     8129.67     8656.49    279.47 o 
  13   2   3      547.83      392.06    109.32 o 
  14   2   3      183.03      127.24     98.36 o 
  15   2   3       33.01       41.58     90.31 o 
  16   2   3     3370.62     3349.91    276.84 o 
   1   3   3     1439.26     1557.69     59.06 o 
   2   3   3    42696.15    41414.04    431.78 o 
   3   3   3     2407.43     2672.16     97.13 o 
   4   3   3    28598.09    26375.46    317.74 o 
   5   3   3      555.09      780.08     63.11 o 
   6   3   3    37203.48    37095.77    438.74 o 
   7   3   3      163.60      204.84     48.79 o 
   8   3   3     8101.94     8051.52    178.11 o 
   9   3   3      468.44      435.73     64.04 o 
  10   3   3     1318.36     1425.90     94.22 o 
  11   3   3       49.85       53.93     56.44 o 
  12   3   3    25828.38    25665.28    467.96 o 
  13   3   3      215.08       69.18     99.90 o 
  14   3   3    10699.70    10821.92    380.09 o 
  15   3   3       80.21      144.88    110.23 o 
  16   3   3     5543.00     5786.25    329.41 o 
   0   4   3   110275.70   111483.69   2114.63 o 
   1   4   3      589.47      638.49     71.09 o 
   2   4   3    21012.86    19326.72    257.09 o 
   3   4   3      713.10      726.60     60.26 o 
   4   4   3     5727.09     5296.86    128.89 o 
   5   4   3     4770.71     5625.37    135.26 o 
   6   4   3    13762.05    12971.39    235.00 o 
   7   4   3      413.26      501.40     56.61 o 
   8   4   3    61342.74    59941.03    615.04 o 
   9   4   3      441.22      394.25     64.02 o 
  10   4   3    61682.70    59144.94    814.21 o 
  11   4   3     1106.10     1006.24    109.18 o 
  12   4   3    18748.10    18139.99    498.48 o 
  13   4   3      382.97      317.75    108.85 o 
  14   4   3      532.73      572.34    188.12 o 
  15   4   3       72.57       45.93     98.89 o 
   1   5   3     2402.62     2654.13     69.27 o 
   2   5   3     5115.21     5784.84    128.68 o 
   3   5   3     2620.13     2832.03     67.41 o 
   4   5   3      178.55      140.91     32.78 o 
   5   5   3       51.75       61.04     43.59 o 
   6   5   3     4163.61     4388.40    116.61 o 
   7   5   3      378.46      359.77     54.17 o 
   8   5   3     1175.01     1460.83     85.19 o 
   9   5   3      729.51      987.33    131.73 o 
  10   5   3      809.13      609.90     90.31 o 
  11   5   3     2209.11     1876.62    205.25 o 
  12   5   3     1230.09     1193.56    136.62 o 
  13   5   3        0.13        0.00     79.41 o 
  14   5   3       19.85       48.32     94.00 o 
  15   5   3      228.33      287.04    148.36 o 
   0   6   3   216288.27   216196.02   2269.15 o 
   1   6   3      883.66      981.85     68.89 o 
   2   6   3    69671.16    67973.66    572.88 o 
   3   6   3     5100.36     5639.68    108.20 o 
   4   6   3     3132.58     3271.24     81.81 o 
   5   6   3       20.86       22.65     35.59 o 
   6   6   3    32924.39    33455.25    421.94 o 
   7   6   3     1356.54     1540.49     85.31 o 
   8   6   3    83787.86    83861.52    898.24 o 
   9   6   3     2516.08     2586.27    121.24 o 
  10   6   3    66605.48    67283.78    841.18 o 
  11   6   3      927.96      828.58    114.74 o 
  12   6   3    23662.72    24235.85    647.23 o 
  13   6   3       18.22       64.75     93.52 o 
  14   6   3      249.19      351.66    197.77 o 
  15   6   3      105.77      158.69    117.26 o 
   1   7   3       74.50      112.13     36.33 o 
   2   7   3     4611.88     4329.85     94.95 o 
   3   7   3      386.90      361.73     40.45 o 
   4   7   3     7208.80     6931.99    114.97 o 
   5   7   3      636.04      687.22     58.07 o 
   6   7   3     4514.84     4198.40    160.92 o 
   7   7   3        1.37       61.01     45.86 o 
   8   7   3     3286.00     3553.75    148.97 o 
   9   7   3      571.62      481.43     77.56 o 
  10   7   3        9.79       27.47     69.67 o 
  11   7   3        6.00       43.08     83.41 o 
  12   7   3     3172.86     3046.28    253.96 o 
  13   7   3      349.19       98.17     95.68 o 
  14   7   3     7445.01     7051.01    339.70 o 
   0   8   3    41808.11    41843.50    494.17 o 
   1   8   3      111.44       61.32     30.15 o 
   2   8   3    27061.39    27587.52    274.69 o 
   3   8   3     3938.88     4112.01     94.03 o 
   4   8   3     2870.26     2891.53     90.47 o 
   5   8   3      276.60      227.04     42.10 o 
   6   8   3    12881.04    12381.09    197.73 o 
   7   8   3     1630.50     1803.18    103.97 o 
   8   8   3    40308.25    40562.09    536.89 o 
   9   8   3       47.43       52.95     67.67 o 
  10   8   3    17483.70    17742.72    406.94 o 
  11   8   3       51.99      126.95    108.99 o 
  12   8   3     6384.20     6395.19    352.27 o 
  13   8   3        0.13       65.12    101.29 o 
  14   8   3       33.91      134.08    117.14 o 
   1   9   3      971.44     1024.66     58.70 o 
   2   9   3    31192.52    29639.48    311.26 o 
   3   9   3      202.47      200.31     41.00 o 
   4   9   3    73532.40    74661.77    608.76 o 
   5   9   3       64.46       81.66     40.53 o 
   6   9   3    35574.60    36084.10    410.33 o 
   7   9   3       84.18      128.81     49.44 o 
   8   9   3     6111.09     6486.89    204.49 o 
   9   9   3       19.95        4.49     68.50 o 
  10   9   3     3491.03     3448.96    188.07 o 
  11   9   3       80.11       46.77     92.63 o 
  12   9   3    13918.67    14752.92    508.67 o 
  13   9   3       33.16       42.72    101.90 o 
   0  10   3     7335.84     7296.16    241.60 o 
   1  10   3      223.93      239.44     46.72 o 
   2  10   3      400.37      338.96     51.10 o 
   3  10   3      115.23      106.54     46.52 o 
   4  10   3      729.41      660.60     67.23 o 
   5  10   3      259.02      211.45     48.55 o 
   6  10   3     1273.24     1425.00    101.63 o 
   7  10   3      385.40      367.14     76.28 o 
   8  10   3     3012.20     3069.49    167.21 o 
   9  10   3       84.48       19.80     74.49 o 
  10  10   3     1783.36     1966.10    202.30 o 
  11  10   3       65.33       75.42    110.87 o 
  12  10   3      672.17      716.70    152.50 o 
   1  11   3      276.17      245.32     62.58 o 
   2  11   3    43900.66    43753.13    463.05 o 
   3  11   3     1169.52     1049.89     81.61 o 
   4  11   3    82468.93    82292.14    780.99 o 
   5  11   3      195.33      226.63     62.71 o 
   6  11   3    45898.61    46317.32    731.61 o 
   7  11   3      158.56      182.20     80.93 o 
   8  11   3     9063.02     9802.57    290.88 o 
   9  11   3        1.93       60.06     85.16 o 
  10  11   3     3560.67     3676.92    230.39 o 
  11  11   3       45.03       16.23    109.56 o 
   0  12   3     4926.29     4518.36    207.76 o 
   1  12   3      296.49      207.00     61.70 o 
   2  12   3     2881.26     2955.85    136.07 o 
   3  12   3        0.77       83.70     59.37 o 
   4  12   3      268.85      237.07     73.38 o 
   5  12   3      108.56      121.98     73.73 o 
   6  12   3     1483.73     1667.04    139.07 o 
   7  12   3        0.68       24.64     89.39 o 
   8  12   3     3608.06     3494.43    258.67 o 
   9  12   3       39.87       17.05    104.11 o 
  10  12   3     4896.89     5386.57    316.98 o 
   1  13   3       26.66       65.41     66.31 o 
   2  13   3    19442.04    19491.25    340.66 o 
   3  13   3       29.87       36.98     68.72 o 
   4  13   3    39874.27    39937.32    536.75 o 
   5  13   3       60.09      152.60     82.93 o 
   6  13   3    12204.54    13032.75    430.95 o 
   7  13   3      192.97       95.81    110.89 o 
   8  13   3     4095.43     4158.56    499.85 o 
   9  13   3      123.30      147.38    119.08 o 
   0  14   3    35817.84    37128.18    701.10 o 
   1  14   3        2.93      133.20     79.58 o 
   2  14   3    23540.64    24034.94    441.14 o 
   3  14   3       66.79      229.70    102.63 o 
   4  14   3      572.17      512.95     95.94 o 
   5  14   3      119.31       70.22     90.01 o 
   6  14   3     4273.74     4289.15    217.43 o 
   7  14   3      276.13      118.50    117.11 o 
   1  15   3      193.79      152.72     83.71 o 
   2  15   3      957.16     1166.23    121.51 o 
   3  15   3       71.42       81.75     85.12 o 
   4  15   3     5677.46     5702.40    219.17 o 
   5  15   3       17.94       34.17     98.07 o 
   0   0   4   322918.16   333612.47   4342.53 o 
   1   0   4      780.60      357.58     41.53 o 
   2   0   4   136290.88   137277.91   1465.36 o 
   3   0   4      409.87      487.64     49.14 o 
   4   0   4    19548.51    19861.27    320.98 o 
   5   0   4       51.92       21.99     39.62 o 
   6   0   4    51782.23    50603.84    809.34 o 
   7   0   4     6035.84     6373.25    211.93 o 
   8   0   4   112862.26   109306.53   2092.42 o 
   9   0   4     5177.37     4991.37    185.50 o 
  10   0   4    65169.20    62972.58   1806.91 o 
  11   0   4      124.84      194.56     97.30 o 
  12   0   4    36228.28    35707.14    826.70 o 
  13   0   4     1206.29      980.77    207.40 o 
  14   0   4      206.83       83.72    124.90 o 
  15   0   4      516.51      621.44    185.61 o 
  16   0   4    14040.41    13204.88    621.44 o 
   1   1   4     1278.67     1275.05     36.21 o 
   2   1   4      206.95      426.34     21.60 o 
   3   1   4     2587.39     2866.40     71.16 o 
   4   1   4     7389.84     6925.79    116.93 o 
   5   1   4       47.25       10.38     23.19 o 
   6   1   4     8824.97     8873.80    161.34 o 
   7   1   4      760.52      690.91     60.28 o 
   8   1   4     1252.31     1608.46     80.06 o 
   9   1   4     3019.16     2996.53    100.02 o 
  10   1   4     2457.23     2416.87    122.13 o 
  11   1   4      109.61      101.26     58.82 o 
  12   1   4     4639.95     4569.81    184.88 o 
  13   1   4        0.19       12.50     73.96 o 
  14   1   4     4259.62     3998.53    356.12 o 
  15   1   4        1.15        9.99     90.38 o 
  16   1   4     2638.07     2934.48    247.56 o 
   0   2   4   166874.22   166291.14   1775.57 o 
   1   2   4     1288.29     1111.46     34.96 o 
   2   2   4    41230.90    39544.18    360.26 o 
   3   2   4     6530.32     6878.16    106.72 o 
   4   2   4     5012.66     6162.86    113.86 o 
   5   2   4     6375.92     6948.81    155.13 o 
   6   2   4    40565.82    41941.63    450.34 o 
   7   2   4        2.36       39.80     40.34 o 
   8   2   4    67693.15    65245.08    689.70 o 
   9   2   4     1615.11     1815.55    109.16 o 
  10   2   4    54028.05    52203.00    657.48 o 
  11   2   4      137.74      123.47     59.88 o 
  12   2   4    21852.16    21050.38    414.74 o 
  13   2   4      290.52      208.38    105.44 o 
  14   2   4       56.90       93.44     96.89 o 
  15   2   4       13.82       53.77     97.78 o 
  16   2   4    12438.31    11718.08    432.62 o 
   1   3   4     1979.05     2316.55     58.07 o 
   2   3   4    45881.21    45527.70    504.91 o 
   3   3   4      734.17      772.73     34.28 o 
   4   3   4   128048.30   129070.97   1169.90 o 
   5   3   4       17.89       50.26     37.56 o 
   6   3   4    51074.20    48746.53    512.61 o 
   7   3   4     1210.83     1341.04     72.17 o 
   8   3   4    18913.06    19215.31    275.66 o 
   9   3   4     1573.32     1638.63    111.76 o 
  10   3   4     2214.49     2156.55    118.08 o 
  11   3   4      105.46       55.55     63.73 o 
  12   3   4    20062.44    19787.44    542.17 o 
  13   3   4     1130.90     1057.61    146.01 o 
  14   3   4    21901.79    21397.76    541.23 o 
  15   3   4      249.68      124.50     98.95 o 
   0   4   4    59723.80    60582.18   1161.60 o 
   1   4   4      519.81      504.07     69.17 o 
   2   4   4      771.21     1559.56     69.96 o 
   3   4   4        2.33       14.12     17.43 o 
   4   4   4       90.42       22.05     32.10 o 
   5   4   4     2019.39     2320.97     82.52 o 
   6   4   4     1690.78     1609.82    103.37 o 
   7   4   4     1371.72     1523.42     70.90 o 
   8   4   4     4133.68     4074.48    108.57 o 
   9   4   4       14.36       25.79     47.53 o 
  10   4   4     2765.77     2522.97    129.37 o 
  11   4   4       56.57       75.79     82.89 o 
  12   4   4     6590.38     6228.62    231.10 o 
  13   4   4       19.08        0.00     84.01 o 
  14   4   4      467.56      401.47    115.17 o 
  15   4   4        9.02       52.23    103.77 o 
   1   5   4     2654.68     2805.51     97.30 o 
   2   5   4    91327.28    94502.86    879.92 o 
   3   5   4      619.33      629.45     31.59 o 
   4   5   4   138274.70   135160.11   1165.65 o 
   5   5   4     1181.82     1350.81     68.80 o 
   6   5   4    91393.53    89785.10    864.03 o 
   7   5   4      120.07       38.06     33.72 o 
   8   5   4    12521.89    12491.09    213.51 o 
   9   5   4        0.37       27.39     58.00 o 
  10   5   4     8226.32     8415.34    223.82 o 
  11   5   4      272.97      308.32     83.92 o 
  12   5   4    51841.11    50435.40   1325.10 o 
  13   5   4      258.80       69.24     92.33 o 
  14   5   4    44967.83    44654.38    876.77 o 
  15   5   4        0.87      108.56    102.27 o 
   0   6   4     8697.26     9075.57    171.71 o 
   1   6   4      159.77      177.03     35.84 o 
   2   6   4     8100.34     8342.72    176.53 o 
   3   6   4      275.88      289.60     52.59 o 
   4   6   4       26.97       16.02     28.64 o 
   5   6   4       87.14      102.34     39.76 o 
   6   6   4       10.20       58.41     40.43 o 
   7   6   4      169.76      213.33     52.50 o 
   8   6   4     4225.68     4405.60    156.90 o 
   9   6   4      154.30      131.03     61.50 o 
  10   6   4     5443.94     5924.31    212.40 o 
  11   6   4      240.01      198.06     87.86 o 
  12   6   4      133.08       28.17    104.49 o 
  13   6   4        2.36       39.79     95.87 o 
  14   6   4      131.58      197.14    106.80 o 
  15   6   4       76.74       93.37    111.88 o 
   1   7   4      175.02      158.11     37.95 o 
   2   7   4    22449.73    21036.14    237.46 o 
   3   7   4      713.76      855.07     52.72 o 
   4   7   4   104542.35   103897.30    816.46 o 
   5   7   4       56.97      109.88     37.26 o 
   6   7   4    43610.67    41529.06    453.30 o 
   7   7   4       64.10       40.35     43.89 o 
   8   7   4     7935.00     8061.77    197.39 o 
   9   7   4      142.89      122.72     63.60 o 
  10   7   4     8871.19     8965.46    283.15 o 
  11   7   4      185.82       72.24     97.22 o 
  12   7   4    26604.46    27106.31    702.67 o 
  13   7   4        4.59       92.34    104.31 o 
  14   7   4    29953.79    30410.44    697.30 o 
   0   8   4    27232.80    26047.53    446.25 o 
   1   8   4       10.90       76.63     34.17 o 
   2   8   4    54541.70    54572.13    458.68 o 
   3   8   4     1578.00     1525.91     64.76 o 
   4   8   4     3880.03     3946.23    100.33 o 
   5   8   4      654.53      691.91     56.58 o 
   6   8   4     6098.85     6304.19    155.31 o 
   7   8   4      159.77      145.75     56.90 o 
   8   8   4    34004.98    33921.37    472.07 o 
   9   8   4      384.97      366.99     84.59 o 
  10   8   4    29167.95    29117.67    559.27 o 
  11   8   4      190.50      188.77    108.48 o 
  12   8   4     3526.15     3135.84    263.31 o 
  13   8   4       72.83       39.98    114.82 o 
  14   8   4      245.19       85.24    110.77 o 
   1   9   4      656.30      589.09     55.29 o 
   2   9   4     4298.08     4114.29    112.67 o 
   3   9   4      144.92      114.64     41.64 o 
   4   9   4    12980.22    13091.51    190.47 o 
   5   9   4      349.43      247.27     48.14 o 
   6   9   4     7890.54     8077.44    167.86 o 
   7   9   4        6.67       41.54     55.86 o 
   8   9   4     1994.97     1805.32    129.69 o 
   9   9   4        1.42       79.89     71.56 o 
  10   9   4      308.04      384.13    103.19 o 
  11   9   4      201.14      140.12    104.88 o 
  12   9   4     5246.91     5160.76    445.88 o 
  13   9   4       64.52      172.37    134.94 o 
   0  10   4    60461.10    60064.02    748.04 o 
   1  10   4      908.28     1074.95     68.83 o 
   2  10   4    42957.18    42851.74    440.44 o 
   3  10   4      844.75      870.52     89.27 o 
   4  10   4     1895.41     1986.32     99.80 o 
   5  10   4        8.61      103.66     52.92 o 
   6  10   4    22171.75    21750.55    480.18 o 
   7  10   4      831.67      761.80    115.85 o 
   8  10   4    62290.84    60433.42   1075.11 o 
   9  10   4        6.72       31.67     80.45 o 
  10  10   4    45671.93    46300.50    871.34 o 
  11  10   4      161.64      117.74    111.86 o 
  12  10   4    11785.66    13405.41   1067.09 o 
   1  11   4      439.59      283.16     58.68 o 
   2  11   4     1078.90     1180.34     88.42 o 
   3  11   4      209.67      136.95     57.00 o 
   4  11   4     1732.47     1711.77    149.19 o 
   5  11   4        4.06       92.33     67.24 o 
   6  11   4     5087.04     4768.78    194.98 o 
   7  11   4      369.39      311.50     95.86 o 
   8  11   4      104.43      114.19     98.43 o 
   9  11   4      171.32       87.46    114.12 o 
  10  11   4      801.33      925.46    226.65 o 
  11  11   4      225.51      431.54    209.45 o 
   0  12   4    56116.36    57021.10    821.72 o 
   1  12   4        4.00       23.05     55.01 o 
   2  12   4    40194.36    40562.04    497.59 o 
   3  12   4       37.13      126.19     67.58 o 
   4  12   4     2103.11     2007.60    169.31 o 
   5  12   4      127.46      167.92     80.02 o 
   6  12   4     6920.52     7149.42    243.72 o 
   7  12   4      311.06      345.61     97.84 o 
   8  12   4    37865.00    38358.88    805.96 o 
   9  12   4       14.02       35.18    115.28 o 
  10  12   4    37690.29    38630.35    830.32 o 
   1  13   4       78.40       69.25     70.04 o 
   2  13   4     8479.33     7999.27    224.28 o 
   3  13   4       25.57       63.34     66.11 o 
   4  13   4    13825.96    14037.09    287.56 o 
   5  13   4       26.80       58.14     88.08 o 
   6  13   4     8745.05     8774.61    277.14 o 
   7  13   4        0.92       62.98    102.52 o 
   8  13   4     2191.02     2330.21    233.20 o 
   9  13   4       52.54        0.00    105.78 o 
   0  14   4     8091.71     8348.07    318.65 o 
   1  14   4        7.23      109.34     77.79 o 
   2  14   4     3936.94     4132.16    183.49 o 
   3  14   4       27.14      116.11     80.46 o 
   4  14   4      279.46      180.39     83.31 o 
   5  14   4        3.92       88.59     90.19 o 
   6  14   4     4220.92     4225.87    218.48 o 
   7  14   4      192.56      179.83    132.74 o 
   1  15   4       73.01       21.79     78.56 o 
   2  15   4    17841.68    18054.06    419.55 o 
   3  15   4      313.31      212.55     91.42 o 
   4  15   4    31183.51    32631.12    538.63 o 
   5  15   4      193.07      238.87    112.93 o 
   1   1   5      520.22      435.22     29.69 o 
   2   1   5    69189.07    67629.98    672.21 o 
   3   1   5     1206.01     1312.76     47.07 o 
   4   1   5   192782.28   191501.59   1811.00 o 
   5   1   5       63.63       12.73     23.57 o 
   6   1   5   128440.51   128671.52   1066.91 o 
   7   1   5      327.02      435.84     50.27 o 
   8   1   5    11562.41    11281.72    185.63 o 
   9   1   5      281.84      286.81     53.75 o 
  10   1   5    10349.31    10268.14    194.50 o 
  11   1   5      169.07       46.52     50.10 o 
  12   1   5    58319.67    56625.41   1008.59 o 
  13   1   5       51.72       49.31     74.58 o 
  14   1   5    34887.42    34944.11    730.47 o 
  15   1   5       36.88       96.63     93.65 o 
  16   1   5    17651.51    17321.88    616.41 o 
   0   2   5    21203.92    19683.15    258.00 o 
   1   2   5     4033.67     3976.10     67.42 o 
   2   2   5    51403.54    52215.25    492.58 o 
   3   2   5      496.69      394.02     33.76 o 
   4   2   5     1521.59     1614.75     61.15 o 
   5   2   5      528.27      562.02     54.62 o 
   6   2   5    12943.50    13432.67    184.92 o 
   7   2   5      274.89      229.53     39.46 o 
   8   2   5    30493.42    29984.36    396.13 o 
   9   2   5       71.96       99.69     46.65 o 
  10   2   5    21539.20    21385.49    339.52 o 
  11   2   5      127.81      102.60     67.69 o 
  12   2   5     5179.32     5062.16    209.23 o 
  13   2   5       26.92       24.54     87.71 o 
  14   2   5        1.53       99.15     93.02 o 
  15   2   5      220.44      167.59    106.82 o 
   1   3   5      674.97      712.65     36.44 o 
   2   3   5     7113.00     6462.15     97.24 o 
   3   3   5      373.71      319.32     27.75 o 
   4   3   5    31752.56    30422.89    336.25 o 
   5   3   5       66.53       34.11     28.04 o 
   6   3   5    37981.86    36022.34    361.51 o 
   7   3   5        6.63       28.81     35.58 o 
   8   3   5     4654.75     4658.27    219.00 o 
   9   3   5      399.42      326.91     58.08 o 
  10   3   5     3037.06     2724.05    157.43 o 
  11   3   5       23.44       61.78     64.28 o 
  12   3   5    15750.08    15464.45    433.19 o 
  13   3   5      626.53      629.66    130.01 o 
  14   3   5    13980.22    13539.88    622.76 o 
  15   3   5      270.27      176.15    107.92 o 
   0   4   5   186487.84   186495.67   2752.48 o 
   1   4   5      903.68      800.27     36.51 o 
   2   4   5    89881.13    87978.16    787.36 o 
   3   4   5     1593.45     1768.14     97.57 o 
   4   4   5      705.61     1043.81     54.55 o 
   5   4   5      519.03      775.91     50.54 o 
   6   4   5    25533.20    26164.87    284.51 o 
   7   4   5       80.52      122.91     39.82 o 
   8   4   5    78334.72    77127.48    744.87 o 
   9   4   5        1.54       28.38     49.39 o 
  10   4   5    55164.42    54176.05    733.86 o 
  11   4   5        6.53       32.08     68.15 o 
  12   4   5    16296.92    16793.47    402.69 o 
  13   4   5      215.23       72.60     93.40 o 
  14   4   5      293.70      233.27    112.75 o 
  15   4   5      204.99      199.48    108.78 o 
   1   5   5    12746.33    13707.44    179.40 o 
   2   5   5     2054.01     2642.22     84.59 o 
   3   5   5      680.55      675.43     61.48 o 
   4   5   5      192.79      391.90     43.63 o 
   5   5   5     2289.77     2357.95     70.04 o 
   6   5   5      876.67      941.11     61.25 o 
   7   5   5       37.89       59.59     37.49 o 
   8   5   5      218.63      175.98     46.39 o 
   9   5   5       29.92       68.33     58.20 o 
  10   5   5      377.02      534.06     89.69 o 
  11   5   5      128.04       60.37     81.94 o 
  12   5   5     1034.67      923.85    169.02 o 
  13   5   5      489.20      254.44    135.10 o 
  14   5   5       11.63       99.40    113.01 o 
  15   5   5      123.58       50.60    114.36 o 
   0   6   5   129528.52   131183.56   1473.51 o 
   1   6   5     2092.17     2120.72     78.56 o 
   2   6   5    75630.27    73387.40    678.16 o 
   3   6   5     4319.28     5196.21    127.26 o 
   4   6   5     7624.16     7816.09    141.70 o 
   5   6   5      371.11      362.67     51.08 o 
   6   6   5    26959.77    27125.08    326.73 o 
   7   6   5       10.85       35.14     40.04 o 
   8   6   5   103547.98   103798.27   1010.56 o 
   9   6   5        3.87       56.29     64.34 o 
  10   6   5    65864.21    64844.84    955.67 o 
  11   6   5       34.33      136.73     85.52 o 
  12   6   5    21031.89    22051.07    809.02 o 
  13   6   5       82.75      151.40    117.53 o 
  14   6   5       17.60       81.96    101.19 o 
   1   7   5       30.83       38.44     30.83 o 
   2   7   5    23781.01    23771.94    260.65 o 
   3   7   5      492.30      489.24     53.92 o 
   4   7   5    26204.49    25426.26    280.19 o 
   5   7   5      904.02     1141.32     64.25 o 
   6   7   5    13591.17    13895.71    217.30 o 
   7   7   5      268.56      249.08     56.34 o 
   8   7   5     2575.15     2289.25    114.20 o 
   9   7   5      126.42       69.16     71.56 o 
  10   7   5      728.33      684.12    116.12 o 
  11   7   5      520.36      572.64    131.10 o 
  12   7   5     3705.88     4077.45    400.32 o 
  13   7   5      622.94      697.66    180.86 o 
  14   7   5     7515.56     7935.08    357.44 o 
   0   8   5    41440.51    40546.13    575.17 o 
   1   8   5      550.37      783.01     74.39 o 
   2   8   5    15694.70    15143.64    199.38 o 
   3   8   5     2366.52     2685.21     89.23 o 
   4   8   5      452.32      342.45     51.29 o 
   5   8   5      215.65      214.44     47.47 o 
   6   8   5     8710.85     9060.04    182.26 o 
   7   8   5      135.99      116.85     57.47 o 
   8   8   5    20253.72    20664.78    388.96 o 
   9   8   5     1286.61     1196.16    112.96 o 
  10   8   5    19506.69    19720.01    491.90 o 
  11   8   5       36.34      121.40    102.74 o 
  12   8   5     8535.03     8815.43    349.64 o 
  13   8   5        9.55       48.51    119.96 o 
   1   9   5     2409.79     2560.54     96.12 o 
   2   9   5    25600.55    25553.23    299.94 o 
   3   9   5       19.12       41.56     41.52 o 
   4   9   5    67165.68    66905.44    645.05 o 
   5   9   5      171.09      188.91     70.67 o 
   6   9   5    28367.51    28600.04    464.12 o 
   7   9   5      132.34      111.52     75.26 o 
   8   9   5     6388.70     6315.68    232.42 o 
   9   9   5       56.57       48.14     78.26 o 
  10   9   5     2902.18     3378.60    267.46 o 
  11   9   5      397.98      406.95    138.87 o 
  12   9   5    16494.41    16788.39    996.76 o 
  13   9   5       68.15      164.59    149.85 o 
   0  10   5      826.05      979.40    139.93 o 
   1  10   5       38.67      105.41     43.79 o 
   2  10   5      129.17      178.22     54.90 o 
   3  10   5      100.78       72.00     48.96 o 
   4  10   5      108.41      196.48     57.42 o 
   5  10   5       71.55       64.56     66.19 o 
   6  10   5      520.47      553.48    115.61 o 
   7  10   5      560.26      452.06    134.93 o 
   8  10   5     2072.63     2516.49    191.93 o 
   9  10   5       33.49        0.00     94.62 o 
  10  10   5     1187.35     1498.85    209.24 o 
  11  10   5       21.98      105.38    158.80 o 
  12  10   5     1321.19     1310.22    271.18 o 
   1  11   5      385.95      290.38     58.49 o 
   2  11   5    34345.62    33944.36    426.97 o 
   3  11   5      207.22      233.78     66.87 o 
   4  11   5    78633.97    77400.92    827.75 o 
   5  11   5       14.19       29.12     79.01 o 
   6  11   5    35933.80    36784.64    606.54 o 
   7  11   5       48.58       30.92     87.81 o 
   8  11   5    12558.32    12287.03    505.41 o 
   9  11   5       53.64       84.21    104.75 o 
  10  11   5     2124.29     2430.83    230.62 o 
  11  11   5       23.01        0.00    162.00 o 
   0  12   5     5496.59     5140.53    217.21 o 
   1  12   5      259.03      135.62     62.77 o 
   2  12   5     6307.61     5861.23    187.12 o 
   3  12   5      250.48       99.78     67.82 o 
   4  12   5      121.13      139.66     66.68 o 
   5  12   5       25.99       35.51     77.39 o 
   6  12   5     1849.74     2056.65    165.55 o 
   7  12   5        5.29       30.36     88.61 o 
   8  12   5     2917.82     3050.08    247.18 o 
   9  12   5       76.35      103.74    128.12 o 
  10  12   5     6134.49     6007.65    332.24 o 
   1  13   5        0.35       45.10     70.35 o 
   2  13   5    10045.44    10031.85    283.68 o 
   3  13   5      263.05      208.86     79.18 o 
   4  13   5    24967.76    25606.95    407.89 o 
   5  13   5       96.30       97.26     88.08 o 
   6  13   5    13917.17    13764.72    364.17 o 
   7  13   5       52.17      133.85     96.61 o 
   8  13   5     3500.82     3877.07    287.89 o 
   0  14   5    24077.19    23817.98    534.01 o 
   1  14   5       11.24       17.65     71.80 o 
   2  14   5    15515.44    15452.41    318.97 o 
   3  14   5       64.44       72.80     78.27 o 
   4  14   5     2207.28     2495.14    166.25 o 
   5  14   5      328.72      133.12    107.37 o 
   6  14   5     3075.69     3176.30    216.13 o 
   7  14   5      197.48      150.34    120.02 o 
   1  15   5       96.50      142.49     83.74 o 
   2  15   5     1865.85     1620.63    141.00 o 
   3  15   5       94.52      132.05     89.43 o 
   4  15   5     4177.94     4198.17    213.62 o 
   0   0   6   400697.41   397699.59   6030.55 o 
   1   0   6      795.72      873.53     49.60 o 
   2   0   6   115396.77   109408.19   1466.44 o 
   3   0   6     6743.50     7214.94    177.61 o 
   4   0   6     3226.19     3019.36    154.17 o 
   5   0   6      334.27      255.06     57.48 o 
   6   0   6    32157.99    31470.19    496.90 o 
   7   0   6     1093.33     1406.19    102.51 o 
   8   0   6    71647.08    72678.70    975.16 o 
   9   0   6       22.43       13.86     46.14 o 
  10   0   6    70247.20    67727.24    974.94 o 
  11   0   6     1645.36     1487.13    168.99 o 
  12   0   6    21230.04    21356.99    735.01 o 
  13   0   6      293.50      205.58    122.55 o 
  14   0   6     1222.63     1447.03    233.78 o 
  15   0   6       78.91      136.90    160.78 o 
   1   1   6     1219.82     1278.03     45.46 o 
   2   1   6      506.17      669.65     38.28 o 
   3   1   6      148.68      179.51     25.34 o 
   4   1   6       82.86       98.31     26.50 o 
   5   1   6     2227.68     2413.73     73.84 o 
   6   1   6     1409.59     1294.84     63.58 o 
   7   1   6      203.21      202.74     39.94 o 
   8   1   6       12.99       16.36     35.06 o 
   9   1   6      343.17      410.62     52.77 o 
  10   1   6      981.04     1111.95     83.87 o 
  11   1   6        0.11       51.95     56.64 o 
  12   1   6     6841.19     6369.20    245.20 o 
  13   1   6       59.76      136.29     87.72 o 
  14   1   6     1476.00     1466.31    180.30 o 
  15   1   6        0.14       28.00     86.22 o 
   0   2   6   144146.64   148873.94   1771.56 o 
   1   2   6      443.30      479.49     40.61 o 
   2   2   6    25188.19    23580.79    259.25 o 
   3   2   6      349.71      325.06     30.56 o 
   4   2   6     2056.81     1807.70     58.50 o 
   5   2   6     2802.32     3158.56     99.82 o 
   6   2   6    29077.06    28881.99    342.48 o 
   7   2   6     4440.61     4498.00    116.01 o 
   8   2   6    57532.93    56894.75    604.72 o 
   9   2   6      182.44      131.71     44.50 o 
  10   2   6    39555.99    39538.00    597.14 o 
  11   2   6      109.44      139.33     63.80 o 
  12   2   6    23348.87    23472.91    436.51 o 
  13   2   6       34.72      105.03     85.46 o 
  14   2   6        6.15       33.48     91.25 o 
  15   2   6       23.91       89.08    101.36 o 
   1   3   6      121.25      203.69     27.01 o 
   2   3   6    60790.63    60169.94    574.80 o 
   3   3   6       52.56       51.82     16.54 o 
   4   3   6    80813.59    78644.30    712.65 o 
   5   3   6     1094.44     1243.36     58.11 o 
   6   3   6    55643.06    53844.27    527.12 o 
   7   3   6       20.82       23.78     34.68 o 
   8   3   6     7364.68     7492.10    175.14 o 
   9   3   6        4.71       32.88     41.47 o 
  10   3   6      344.94      259.99     60.25 o 
  11   3   6       35.35       52.80     64.67 o 
  12   3   6    20894.08    21413.79    416.31 o 
  13   3   6       48.47      102.45     91.53 o 
  14   3   6    18648.59    18572.11    524.55 o 
  15   3   6       42.90       92.82    105.63 o 
   0   4   6    49940.32    49504.06    547.99 o 
   1   4   6      794.93      986.50     38.36 o 
   2   4   6     2864.76     2418.59     70.24 o 
   3   4   6     1776.43     1922.56     63.69 o 
   4   4   6     1449.62     1439.03     58.64 o 
   5   4   6        5.16        8.48     24.47 o 
   6   4   6     2228.80     2155.75     65.85 o 
   7   4   6     1990.80     2003.02     75.27 o 
   8   4   6     7908.80     7821.12    169.33 o 
   9   4   6       37.68       38.69     43.77 o 
  10   4   6     2068.62     1960.66    122.95 o 
  11   4   6      632.60      321.88    101.28 o 
  12   4   6     4755.42     4608.52    251.84 o 
  13   4   6       73.79       98.76     99.43 o 
  14   4   6        8.32      126.74     99.54 o 
  15   4   6        3.65       43.52     97.63 o 
   1   5   6      132.04      105.60     33.94 o 
   2   5   6    48154.39    47412.85    444.13 o 
   3   5   6       90.50      107.58     32.62 o 
   4   5   6   103848.31   100669.67    945.53 o 
   5   5   6        8.24       89.44     30.19 o 
   6   5   6    95341.37    96443.08    762.55 o 
   7   5   6        1.17       11.69     34.33 o 
   8   5   6     7344.08     7619.74    284.91 o 
   9   5   6       19.27       34.51     55.97 o 
  10   5   6     7479.69     6597.17    303.88 o 
  11   5   6        2.75        0.00     74.55 o 
  12   5   6    32655.79    32810.22    772.21 o 
  13   5   6        4.56       18.39     92.99 o 
  14   5   6    39711.59    40217.43    820.73 o 
  15   5   6       80.26        0.00    101.57 o 
   0   6   6       82.37      157.02     46.11 o 
   1   6   6       11.04       55.02     40.01 o 
   2   6   6     2126.95     1992.30     78.13 o 
   3   6   6        0.16       54.17     39.72 o 
   4   6   6      486.70      491.52     61.18 o 
   5   6   6       80.02       95.83     39.41 o 
   6   6   6      365.48      399.08     53.47 o 
   7   6   6     1292.72     1237.28     77.00 o 
   8   6   6     3150.60     3179.55    137.86 o 
   9   6   6       68.51       86.04     74.70 o 
  10   6   6      576.59      403.49    102.33 o 
  11   6   6       17.28       11.65     92.94 o 
  12   6   6       97.26      171.89    105.37 o 
  13   6   6      200.99      176.67    124.12 o 
  14   6   6      135.23      128.58    115.17 o 
   1   7   6      152.55      113.11     37.71 o 
   2   7   6    27927.46    25982.93    333.28 o 
   3   7   6       94.54       88.64     46.87 o 
   4   7   6    82147.41    80740.34    806.12 o 
   5   7   6        3.68       42.96     38.76 o 
   6   7   6    46411.00    44885.75    486.43 o 
   7   7   6       15.56       72.96     51.65 o 
   8   7   6    15306.69    15001.09    264.30 o 
   9   7   6        1.67        4.12     64.00 o 
  10   7   6     4356.62     4193.06    215.24 o 
  11   7   6        0.55       42.20     96.21 o 
  12   7   6    28446.46    28329.16    634.86 o 
  13   7   6       10.79      109.51    119.18 o 
  14   7   6    24850.39    25308.31    715.16 o 
   0   8   6    28703.97    27924.14    489.69 o 
   1   8   6      377.94      432.21     53.17 o 
   2   8   6    24672.27    24729.94    314.01 o 
   3   8   6      334.26      253.40     53.10 o 
   4   8   6     3878.96     3918.20    142.11 o 
   5   8   6      424.35      370.23     62.85 o 
   6   8   6     3192.57     3499.28    143.59 o 
   7   8   6      442.13      295.43     71.26 o 
   8   8   6    26193.71    25990.25    456.09 o 
   9   8   6       53.66       16.23     72.95 o 
  10   8   6    23409.82    23348.35   1311.55 o 
  11   8   6       75.65       10.65    110.98 o 
  12   8   6     2674.96     2558.94    259.17 o 
  13   8   6      202.62      209.38    269.20 o 
   1   9   6       70.92      102.57     43.90 o 
   2   9   6     6852.87     6703.94    157.86 o 
   3   9   6        6.79       48.45     44.82 o 
   4   9   6    23979.37    23954.65    345.49 o 
   5   9   6       38.96       37.19     58.99 o 
   6   9   6     5783.90     5878.89    257.54 o 
   7   9   6      297.86      336.19     83.91 o 
   8   9   6     5946.36     5731.26    220.09 o 
   9   9   6      167.82      234.39    117.49 o 
  10   9   6       56.22        0.00    106.90 o 
  11   9   6      502.87        0.99    135.98 o 
  12   9   6     4305.36     4074.60    435.41 o 
   0  10   6    59119.21    55932.25    769.36 o 
   1  10   6      260.57      297.65     52.38 o 
   2  10   6    34939.59    33750.67    400.39 o 
   3  10   6      154.44      131.81     59.71 o 
   4  10   6     1963.70     2013.14    111.35 o 
   5  10   6      389.55      267.24     98.95 o 
   6  10   6    12817.60    12521.59    284.39 o 
   7  10   6      480.88      369.88     97.42 o 
   8  10   6    37533.18    39581.36    639.70 o 
   9  10   6       11.22        0.00    100.02 o 
  10  10   6    45243.86    44628.90   1676.81 o 
  11  10   6       88.39      128.12    162.22 o 
  12  10   6    12288.93    12395.38   1106.18 o 
   1  11   6      229.71      245.76     59.41 o 
   2  11   6     2182.39     2296.40    141.63 o 
   3  11   6      196.41      217.87     74.02 o 
   4  11   6      334.61      323.14     78.71 o 
   5  11   6      137.57       51.41     80.78 o 
   6  11   6      258.92      249.20     94.87 o 
   7  11   6       35.14       40.46     79.74 o 
   8  11   6      153.52       16.11    103.30 o 
   9  11   6        0.01      121.73    115.85 o 
  10  11   6      915.14     1121.15    212.03 o 
  11  11   6       26.02       25.69    144.10 o 
   0  12   6    45363.62    45399.02    761.96 o 
   1  12   6      420.47      345.41     73.47 o 
   2  12   6    32830.02    33343.38    465.87 o 
   3  12   6      458.33      240.65     81.44 o 
   4  12   6     7552.37     7673.79    224.18 o 
   5  12   6      483.15      457.74    110.53 o 
   6  12   6     6753.19     6878.10    262.29 o 
   7  12   6       67.40       48.41     89.90 o 
   8  12   6    36537.09    38006.13    813.33 o 
   9  12   6       11.40       53.51    119.03 o 
  10  12   6    24739.69    24714.90    738.05 o 
   1  13   6        1.41      113.64     71.83 o 
   2  13   6     2053.92     2012.58    137.51 o 
   3  13   6       37.22       20.25     78.19 o 
   4  13   6     7950.52     7829.07    344.37 o 
   5  13   6       16.03       97.68     95.40 o 
   6  13   6     8347.06     8793.18    335.63 o 
   7  13   6        4.23       41.93    102.27 o 
   8  13   6      707.92      842.05    272.63 o 
   0  14   6    12619.69    12305.77    374.78 o 
   1  14   6       43.10       62.66     72.82 o 
   2  14   6     5323.40     5504.55    208.52 o 
   3  14   6       91.29      109.83     86.51 o 
   4  14   6      456.85      387.98    110.41 o 
   5  14   6      227.96       99.27     95.46 o 
   6  14   6     1908.73     2005.94    182.03 o 
   1  15   6        0.18       80.47     82.21 o 
   2  15   6    13400.71    13794.19    335.19 o 
   3  15   6      109.95       79.57     91.72 o 
   4  15   6    24572.01    25068.53    541.34 o 
   1   1   7     8494.32     9186.17    118.55 o 
   2   1   7    57242.23    55955.13    490.85 o 
   3   1   7     2766.36     2849.82     70.59 o 
   4   1   7   161167.77   159306.33   1442.33 o 
   5   1   7      115.63       46.27     28.63 o 
   6   1   7   114561.23   115625.65   1017.54 o 
   7   1   7     1296.24     1308.56     72.69 o 
   8   1   7    20945.05    21031.61    280.00 o 
   9   1   7        3.67       24.26     40.71 o 
  10   1   7     4611.57     4560.27    140.02 o 
  11   1   7       46.37       28.23     58.75 o 
  12   1   7    48217.12    47099.01    699.17 o 
  13   1   7      220.63      106.04     85.60 o 
  14   1   7    27965.97    27814.03    635.95 o 
  15   1   7       82.33      141.97    107.89 o 
   0   2   7    29068.87    28085.99    367.92 o 
   1   2   7      112.18      124.36     20.94 o 
   2   2   7    31367.86    32219.98    339.81 o 
   3   2   7      787.49      971.57     71.46 o 
   4   2   7      149.11       64.74     27.29 o 
   5   2   7      589.62      651.87     46.50 o 
   6   2   7     2654.52     2568.03     86.13 o 
   7   2   7     1741.36     1855.29     81.72 o 
   8   2   7    13478.72    13416.71    255.60 o 
   9   2   7      187.47      174.94     48.84 o 
  10   2   7    24834.80    24494.83    371.20 o 
  11   2   7       33.60       75.60     61.08 o 
  12   2   7     4024.42     4443.08    221.05 o 
  13   2   7       16.14       52.65     83.02 o 
  14   2   7      114.89       33.17     87.73 o 
  15   2   7      142.33       52.97    102.91 o 
   1   3   7     1529.76     1573.76     48.21 o 
   2   3   7    10687.95    10356.50    139.59 o 
   3   3   7      537.78      732.36     43.86 o 
   4   3   7    44789.24    43363.89    428.81 o 
   5   3   7       20.00       16.13     26.01 o 
   6   3   7    45423.41    45877.44    427.27 o 
   7   3   7     2360.11     2633.07     93.16 o 
   8   3   7     5599.39     5657.61    146.82 o 
   9   3   7      851.04      659.66     62.96 o 
  10   3   7     2201.94     2208.61    153.23 o 
  11   3   7       27.30       96.97     70.77 o 
  12   3   7     9605.79     9539.89    329.48 o 
  13   3   7      226.93      244.52     95.77 o 
  14   3   7    14753.04    14645.78    527.72 o 
  15   3   7       29.23       54.97    101.69 o 
   0   4   7   120672.91   114942.47   1188.07 o 
   1   4   7      102.24       83.77     23.35 o 
   2   4   7    83281.10    80862.82    678.97 o 
   3   4   7      531.83      546.06     46.09 o 
   4   4   7     5710.10     5607.17    145.40 o 
   5   4   7      352.13      401.54     38.80 o 
   6   4   7    16931.53    17129.58    212.13 o 
   7   4   7       94.11       47.16     34.47 o 
   8   4   7    58446.36    58622.25    597.47 o 
   9   4   7      151.96      114.17     48.69 o 
  10   4   7    33758.54    33770.70    550.48 o 
  11   4   7        2.47       51.37     83.90 o 
  12   4   7    13794.64    13200.44    448.01 o 
  13   4   7        1.15       31.43     93.89 o 
  14   4   7        1.39       59.63    102.09 o 
  15   4   7        0.35       16.09     99.46 o 
   1   5   7     1367.36     1617.30     65.45 o 
   2   5   7       50.69      105.52     28.57 o 
   3   5   7       15.99       33.94     31.32 o 
   4   5   7     5048.30     5282.95    118.36 o 
   5   5   7       61.26       30.71     32.49 o 
   6   5   7     5212.98     5603.06    142.29 o 
   7   5   7       74.51       53.96     43.47 o 
   8   5   7     2444.89     2431.82    115.52 o 
   9   5   7      673.01      534.02     94.81 o 
  10   5   7      952.88      884.33    121.14 o 
  11   5   7      977.38      565.92    110.94 o 
  12   5   7      829.90      716.41    256.15 o 
  13   5   7       10.22       24.46    112.31 o 
  14   5   7       11.34       31.31    100.97 o 
   0   6   7   160334.84   157717.14   1735.98 o 
   1   6   7     4091.54     4440.24    105.20 o 
   2   6   7    79276.63    77818.45    770.26 o 
   3   6   7     3321.43     3574.78    110.17 o 
   4   6   7     9836.10    10239.85    186.05 o 
   5   6   7      448.63      406.59     62.24 o 
   6   6   7    15515.19    15523.16    247.39 o 
   7   6   7     1015.40     1000.60     89.00 o 
   8   6   7    82222.76    80593.07    820.63 o 
   9   6   7       46.23      186.54     73.55 o 
  10   6   7    60544.00    58890.14    894.01 o 
  11   6   7      105.60      108.44     99.83 o 
  12   6   7    18216.61    17014.11    539.20 o 
  13   6   7       22.23       52.43    105.22 o 
  14   6   7       25.87       78.21    107.05 o 
   1   7   7       30.94       79.80     44.29 o 
   2   7   7     5297.63     4836.23    132.43 o 
   3   7   7      103.75      111.35     45.12 o 
   4   7   7    11411.97    11302.47    203.51 o 
   5   7   7       68.10      102.65     54.91 o 
   6   7   7    13816.06    13533.73    257.42 o 
   7   7   7      451.25      367.20     72.84 o 
   8   7   7      844.45      972.65    108.64 o 
   9   7   7      173.67       67.27     89.02 o 
  10   7   7      551.19      492.04    132.89 o 
  11   7   7        6.35       68.74    108.91 o 
  12   7   7     1289.58     1666.31    449.10 o 
  13   7   7      161.60      414.38    170.20 o 
   0   8   7    73985.02    73155.26   1143.17 o 
   1   8   7      171.27      116.69     43.32 o 
   2   8   7    28696.78    28519.58    370.70 o 
   3   8   7      209.69      214.31     59.94 o 
   4   8   7     2496.43     2620.46    124.91 o 
   5   8   7       13.27       37.19     52.57 o 
   6   8   7     5974.83     5747.75    177.51 o 
   7   8   7      504.29      336.18     80.18 o 
   8   8   7    16833.79    17324.58    387.64 o 
   9   8   7      391.18      320.09    124.32 o 
  10   8   7    20957.70    22240.07    792.83 o 
  11   8   7       34.33       71.17    146.93 o 
  12   8   7     7997.43     8816.09   1203.99 o 
  13   8   7       41.29        0.00    152.63 o 
   1   9   7     1058.91     1005.04     75.84 o 
   2   9   7    27951.39    26546.72    393.07 o 
   3   9   7      181.25      161.08     64.92 o 
   4   9   7    42490.82    42133.53    511.27 o 
   5   9   7     1106.83     1007.65    103.60 o 
   6   9   7    17169.05    17458.98    337.07 o 
   7   9   7      516.35      497.66     93.74 o 
   8   9   7     7314.84     7936.70    254.15 o 
   9   9   7      204.17      215.89    118.63 o 
  10   9   7      870.72      835.56    371.45 o 
  11   9   7      164.57       29.39    145.96 o 
  12   9   7    17876.28    18013.02   1455.16 o 
   0  10   7     5811.49     5404.24    224.49 o 
   1  10   7       32.05       57.07     53.36 o 
   2  10   7     1914.16     1829.76    118.25 o 
   3  10   7      114.21      180.84     72.51 o 
   4  10   7     1076.15     1232.00    107.34 o 
   5  10   7        9.68       45.66     68.60 o 
   6  10   7     1138.27     1195.72    133.08 o 
   7  10   7      346.59      242.42     90.75 o 
   8  10   7     3706.36     3649.82    217.26 o 
   9  10   7        5.87      140.57    114.28 o 
  10  10   7     1245.30     1246.30    254.63 o 
  11  10   7       59.26       44.05    147.67 o 
   1  11   7      280.46      176.14     68.43 o 
   2  11   7    26682.98    26317.59    413.71 o 
   3  11   7      590.92      653.74     96.99 o 
   4  11   7    78299.84    76935.62    951.50 o 
   5  11   7     1156.73     1167.39    176.27 o 
   6  11   7    36770.38    36445.28    611.26 o 
   7  11   7      203.99      270.23    102.90 o 
   8  11   7    11437.11    12307.98    364.43 o 
   9  11   7        3.52       69.82    119.34 o 
  10  11   7     1565.30     1254.12    399.85 o 
   0  12   7     2023.02     1984.76    200.14 o 
   1  12   7        5.00       15.86     65.43 o 
   2  12   7     3183.52     3111.41    173.38 o 
   3  12   7       43.21       26.12     77.74 o 
   4  12   7       22.97       94.25     79.12 o 
   5  12   7       24.32      104.72     92.14 o 
   6  12   7     1441.48     1500.27    239.97 o 
   7  12   7        0.97      127.69    103.86 o 
   8  12   7     1121.76     1812.28    273.34 o 
   9  12   7      218.03      479.38    160.84 o 
   1  13   7     1066.00     1097.90    132.74 o 
   2  13   7    10273.38    10001.70    440.90 o 
   3  13   7       24.57       14.38     86.83 o 
   4  13   7    25138.93    24756.39    552.79 o 
   5  13   7      408.94      416.11    118.02 o 
   6  13   7    18938.55    18805.33    552.88 o 
   7  13   7        0.66       46.07    112.31 o 
   8  13   7     3350.51     2625.57    251.86 o 
   0  14   7    17246.37    18275.93    532.33 o 
   1  14   7      890.61      681.91    144.71 o 
   2  14   7    10907.80    10768.46    311.35 o 
   3  14   7      197.34      174.56     97.95 o 
   4  14   7     3291.25     2927.18    224.80 o 
   5  14   7      120.72       56.10     99.42 o 
   6  14   7     3444.76     3526.34    226.76 o 
   1  15   7       57.58      148.54    101.08 o 
   2  15   7     3375.95     3870.26    224.00 o 
   3  15   7        2.34      123.06     98.82 o 
   0   0   8   204238.78   210757.20   3156.86 o 
   1   0   8    27802.71    28557.15    379.47 o 
   2   0   8   243850.20   256458.69   2806.26 o 
   3   0   8     1672.25     1802.14     97.44 o 
   4   0   8    15635.88    16281.16    289.12 o 
   5   0   8     1115.03     1217.84     88.57 o 
   6   0   8    17044.32    16608.88    310.36 o 
   7   0   8       48.13       51.85     57.45 o 
   8   0   8    78805.99    77849.20   1068.18 o 
   9   0   8      531.70      457.32     83.44 o 
  10   0   8    70609.54    70069.54   1000.51 o 
  11   0   8      725.89      526.83    196.01 o 
  12   0   8    18006.45    16840.61    829.58 o 
  13   0   8      586.80      480.61    228.20 o 
  14   0   8      105.50        0.49    144.93 o 
  15   0   8       99.65      103.48    141.35 o 
   1   1   8      153.94      103.18     26.17 o 
   2   1   8     2766.23     2336.82     59.73 o 
   3   1   8      305.90      236.84     26.24 o 
   4   1   8     9895.94    10069.14    180.71 o 
   5   1   8      152.86      171.39     37.87 o 
   6   1   8      949.65      865.18     62.55 o 
   7   1   8       52.63       34.68     35.27 o 
   8   1   8     1682.83     1730.27    118.95 o 
   9   1   8        9.12       29.39     42.48 o 
  10   1   8      760.33      777.68     75.57 o 
  11   1   8        0.25       18.41     61.07 o 
  12   1   8     4947.52     4839.11    253.33 o 
  13   1   8       18.86       73.56     84.53 o 
  14   1   8     1788.57     1842.97    189.71 o 
  15   1   8       36.00       38.75     96.14 o 
   0   2   8   277900.13   289350.34   3040.34 o 
   1   2   8      987.69     1042.50     46.46 o 
   2   2   8    78262.82    77622.54    711.93 o 
   3   2   8      647.08      814.85     56.65 o 
   4   2   8     1423.92     1613.53     70.41 o 
   5   2   8      199.84      231.46     37.31 o 
   6   2   8    19045.87    19606.24    251.86 o 
   7   2   8       51.49       89.34     40.11 o 
   8   2   8    53086.96    53129.76    555.05 o 
   9   2   8      190.44      246.79     53.81 o 
  10   2   8    41032.02    41867.03    534.12 o 
  11   2   8       62.38       38.29     62.34 o 
  12   2   8    24213.77    24538.52    457.87 o 
  13   2   8        4.11       67.43     98.96 o 
  14   2   8       51.60      108.08    107.43 o 
  15   2   8        6.35       35.51    105.69 o 
   1   3   8       21.14        4.18     20.46 o 
   2   3   8    35093.89    34929.90    328.28 o 
   3   3   8      496.07      456.23     48.68 o 
   4   3   8    87837.61    87344.58    790.05 o 
   5   3   8      685.70      710.14     43.92 o 
   6   3   8    69379.20    70419.16    608.81 o 
   7   3   8       86.73       63.46     37.77 o 
   8   3   8    12382.97    12681.23    229.13 o 
   9   3   8       91.55      136.65     49.56 o 
  10   3   8      187.96      177.63     62.38 o 
  11   3   8        2.54       29.65     77.58 o 
  12   3   8    16706.72    16825.77    447.01 o 
  13   3   8      153.13       71.31     99.60 o 
  14   3   8    17858.85    17813.01    497.08 o 
  15   3   8        2.34       27.89    106.98 o 
   0   4   8    39045.84    40305.67    485.73 o 
   1   4   8     4115.28     4066.24     78.25 o 
   2   4   8    13679.02    13461.05    183.00 o 
   3   4   8      101.03      116.84     35.86 o 
   4   4   8     2967.70     3301.99     94.67 o 
   5   4   8     1188.34     1214.83     65.37 o 
   6   4   8     1245.46     1338.68     65.33 o 
   7   4   8      508.61      442.35     54.03 o 
   8   4   8     8363.28     8513.21    196.27 o 
   9   4   8      530.90      586.19     77.54 o 
  10   4   8     2981.64     3036.00    180.67 o 
  11   4   8        8.64       25.78     79.74 o 
  12   4   8     2501.11     2790.08    269.64 o 
  13   4   8      928.00      618.66    147.37 o 
  14   4   8       32.25      125.41    107.21 o 
   1   5   8     1683.09     1757.45     53.31 o 
   2   5   8    61566.26    61126.93    523.92 o 
   3   5   8      373.95      316.09     39.39 o 
   4   5   8   143038.83   140151.48   1220.25 o 
   5   5   8     1713.66     1856.57    108.52 o 
   6   5   8    84657.58    84610.02    895.35 o 
   7   5   8     1511.21     1564.03     91.05 o 
   8   5   8    18140.24    18215.09    475.52 o 
   9   5   8        1.14       16.25     63.41 o 
  10   5   8     5838.21     6022.46    292.10 o 
  11   5   8       70.32       76.42    100.60 o 
  12   5   8    26688.65    28367.22    984.22 o 
  13   5   8      470.76      326.63    129.52 o 
  14   5   8    36733.97    38249.15    909.53 o 
   0   6   8      607.33      945.55    144.69 o 
   1   6   8        1.09       26.89     36.25 o 
   2   6   8     3446.76     3430.90    111.90 o 
   3   6   8      999.52     1047.87     71.23 o 
   4   6   8      174.73      113.29     51.94 o 
   5   6   8     1703.29     1775.11    113.73 o 
   6   6   8       27.92       38.36     56.32 o 
   7   6   8     1219.89     1108.96     91.97 o 
   8   6   8     2374.32     2596.88    157.52 o 
   9   6   8      609.25      593.59    130.96 o 
  10   6   8     1150.01     1316.98    155.68 o 
  11   6   8      169.21      170.37    124.18 o 
  12   6   8       34.45        0.49    110.93 o 
  13   6   8        0.57        1.92    128.68 o 
  14   6   8      278.44      179.00    128.81 o 
   1   7   8      588.62      630.77     75.85 o 
   2   7   8    34415.80    33974.55    413.03 o 
   3   7   8      436.12      454.03     70.15 o 
   4   7   8    94847.99    92771.34    984.04 o 
   5   7   8      540.59      560.98     82.94 o 
   6   7   8    55546.31    54776.76    657.99 o 
   7   7   8      185.89      231.99     68.77 o 
   8   7   8    14168.44    13771.31    516.05 o 
   9   7   8       17.71       38.36     92.93 o 
  10   7   8     3080.86     2882.85    322.29 o 
  11   7   8      367.44      379.09    177.07 o 
  12   7   8    23193.01    22895.32    857.30 o 
  13   7   8      506.14      130.40    224.74 o 
   0   8   8    27710.59    26137.71    482.32 o 
   1   8   8      996.01     1053.50     78.60 o 
   2   8   8    24804.10    23854.76    361.74 o 
   3   8   8        2.40       40.63     51.91 o 
   4   8   8     3892.05     3851.60    147.70 o 
   5   8   8      916.98      757.71     93.43 o 
   6   8   8     2703.25     2896.18    146.94 o 
   7   8   8      228.47      293.81     83.48 o 
   8   8   8    23039.29    23137.76    438.80 o 
   9   8   8       42.09       90.86    117.17 o 
  10   8   8    18328.53    17202.12   1385.76 o 
  11   8   8      430.80      519.56    202.11 o 
  12   8   8     3850.70     3352.60    537.90 o 
  13   8   8       42.61      199.86    197.55 o 
   1   9   8        1.67       35.39     48.23 o 
   2   9   8     6477.52     6733.84    205.69 o 
   3   9   8       22.33      140.01     63.20 o 
   4   9   8    28671.33    27952.65    417.63 o 
   5   9   8     1657.27     1659.24    130.24 o 
   6   9   8     6419.06     6470.03    212.09 o 
   7   9   8      611.31      832.51    106.19 o 
   8   9   8     5970.50     6126.80    254.91 o 
   9   9   8       16.11       23.29    123.50 o 
  10   9   8      236.62      212.78    300.07 o 
  11   9   8        0.34       58.39    142.20 o 
  12   9   8     3662.08     3936.37    593.97 o 
   0  10   8    65603.09    63987.89   1068.64 o 
   1  10   8        3.79      122.22     65.13 o 
   2  10   8    46541.43    44775.54    618.30 o 
   3  10   8      268.11      303.45     89.49 o 
   4  10   8     2210.79     2384.84    138.37 o 
   5  10   8      291.89      271.12     97.11 o 
   6  10   8    11800.35    11316.48    281.33 o 
   7  10   8     1503.28     1510.93    162.99 o 
   8  10   8    33587.77    36415.09    668.09 o 
   9  10   8      444.78      451.87    131.95 o 
  10  10   8    38693.93    40478.45   2097.53 o 
  11  10   8      190.44       11.34    151.98 o 
   1  11   8       37.22       24.73     64.23 o 
   2  11   8      293.79      368.20     93.79 o 
   3  11   8        3.65       85.36     77.53 o 
   4  11   8      185.31      205.98     82.83 o 
   5  11   8      172.47      172.93     85.69 o 
   6  11   8        1.78       37.69     76.43 o 
   7  11   8       86.62       68.68     94.18 o 
   8  11   8       88.28       69.48     96.13 o 
   9  11   8        2.45       62.81    111.25 o 
  10  11   8      220.30      280.98    196.07 o 
   0  12   8    54474.59    53404.73    973.39 o 
   1  12   8     1606.41     1447.68    123.41 o 
   2  12   8    30089.99    30345.79    513.60 o 
   3  12   8      529.69      641.34    107.20 o 
   4  12   8     7391.77     6991.51    265.93 o 
   5  12   8        3.30       80.41     94.70 o 
   6  12   8     6560.71     6419.13    289.78 o 
   7  12   8      270.58      226.82    121.27 o 
   8  12   8    32123.29    32035.87    652.93 o 
   9  12   8      496.65      628.41    162.61 o 
   1  13   8        0.89       25.17     91.19 o 
   2  13   8     3855.99     3596.80    212.52 o 
   3  13   8       99.50       92.15     91.93 o 
   4  13   8     8089.01     8377.23    329.26 o 
   5  13   8       90.89       90.55    104.55 o 
   6  13   8     7860.28     8116.84    333.78 o 
   7  13   8        7.74       99.67    116.21 o 
   0  14   8    14658.17    14672.76    474.16 o 
   1  14   8        9.73       42.62     91.91 o 
   2  14   8     6957.69     6682.96    315.30 o 
   3  14   8       46.16       19.96     88.36 o 
   4  14   8      748.46      545.60    140.08 o 
   5  14   8      245.61      207.15    125.47 o 
   1  15   8      356.84      437.54    142.53 o 
   1   1   9      932.75     1085.15     46.11 o 
   2   1   9    38478.50    38517.05    354.11 o 
   3   1   9     4866.68     4942.65    104.92 o 
   4   1   9   141250.64   141240.58   1226.47 o 
   5   1   9      478.43      446.67     40.69 o 
   6   1   9   116496.00   117303.40   1171.67 o 
   7   1   9      255.11      281.66     51.64 o 
   8   1   9    20887.71    20260.93    297.70 o 
   9   1   9       63.40       40.46     48.92 o 
  10   1   9     3002.52     2932.68    148.79 o 
  11   1   9     2416.88     2290.12    131.26 o 
  12   1   9    33354.24    32865.30    552.89 o 
  13   1   9      277.40      289.54    113.51 o 
  14   1   9    28074.07    27723.86    637.19 o 
  15   1   9      632.54      320.87    124.16 o 
   0   2   9    30794.69    28288.82    592.29 o 
   1   2   9      485.00      543.57     36.59 o 
   2   2   9    26088.50    25690.39    264.82 o 
   3   2   9      363.06      398.33     44.05 o 
   4   2   9     5703.16     6420.30    138.97 o 
   5   2   9      167.54      110.54     37.48 o 
   6   2   9     5778.07     5644.76    140.64 o 
   7   2   9       21.57       21.25     38.66 o 
   8   2   9    16178.49    16260.36    256.82 o 
   9   2   9       52.19       33.48     46.04 o 
  10   2   9    16145.32    16066.24    295.88 o 
  11   2   9      223.58      221.48     73.16 o 
  12   2   9     5067.55     4999.48    227.77 o 
  13   2   9      179.79       67.89     98.24 o 
  14   2   9       34.09      126.84    102.72 o 
  15   2   9       35.63      130.63    108.42 o 
   1   3   9      145.87      176.79     33.32 o 
   2   3   9    28626.58    29338.00    296.13 o 
   3   3   9      225.09      230.14     39.40 o 
   4   3   9    43199.80    42284.60    591.93 o 
   5   3   9     3063.74     3312.96     99.73 o 
   6   3   9    34747.80    34729.57    368.27 o 
   7   3   9     3899.86     4013.75    151.41 o 
   8   3   9     8343.03     8430.50    181.07 o 
   9   3   9      124.88       87.31     49.97 o 
  10   3   9     1989.49     1869.05    198.00 o 
  11   3   9       50.03        5.14     76.64 o 
  12   3   9    13278.56    12469.23    370.89 o 
  13   3   9       43.68       50.94     94.19 o 
  14   3   9    11674.18    12321.11    446.80 o 
   0   4   9   165223.94   165666.55   1684.44 o 
   1   4   9       44.27       33.06     27.80 o 
   2   4   9    58758.86    58129.99    532.81 o 
   3   4   9      757.41      739.09     57.36 o 
   4   4   9    10101.97     9888.14    179.78 o 
   5   4   9      214.68      247.65     45.92 o 
   6   4   9     7427.02     7396.44    152.52 o 
   7   4   9     4307.15     4496.85    138.05 o 
   8   4   9    44150.91    44475.49    629.78 o 
   9   4   9     1168.67     1258.20    118.46 o 
  10   4   9    43007.88    43305.63    646.32 o 
  11   4   9      500.55      359.33    121.88 o 
  12   4   9    15365.08    14983.50    427.42 o 
  13   4   9        5.97       99.85     99.45 o 
  14   4   9      170.50      183.14    128.83 o 
   1   5   9       13.84       59.97     24.54 o 
   2   5   9      411.44      422.77     39.37 o 
   3   5   9       10.86       18.40     42.67 o 
   4   5   9     3307.94     3446.83    125.97 o 
   5   5   9     2587.55     2417.87    123.38 o 
   6   5   9     1890.43     1786.18    113.82 o 
   7   5   9      346.57      237.78     70.41 o 
   8   5   9     1241.12     1310.42    209.53 o 
   9   5   9       20.15      128.40     72.77 o 
  10   5   9      746.94      728.06    125.66 o 
  11   5   9      324.29      163.59    127.68 o 
  12   5   9      136.97       86.53    114.37 o 
  13   5   9      181.96        0.49    127.18 o 
  14   5   9        8.97      147.05    124.48 o 
   0   6   9   163492.75   158876.44   1960.91 o 
   1   6   9     3324.26     3529.11    100.46 o 
   2   6   9    71626.90    70029.23    771.51 o 
   3   6   9      417.63      329.38     62.42 o 
   4   6   9     7141.17     7037.18    213.85 o 
   5   6   9       50.60       19.06     50.11 o 
   6   6   9    18365.06    18028.08    331.75 o 
   7   6   9        7.62       58.32     52.95 o 
   8   6   9    69027.28    67751.52   1126.38 o 
   9   6   9      120.91      144.64     98.83 o 
  10   6   9    49512.42    48679.73   1303.95 o 
  11   6   9      114.98      153.25    175.27 o 
  12   6   9    15604.65    15647.69   1163.24 o 
  13   6   9      153.32        0.00    211.90 o 
   1   7   9     1985.60     1828.70    112.20 o 
   2   7   9     8048.33     7779.49    188.77 o 
   3   7   9       33.26       95.25     55.62 o 
   4   7   9     6189.85     6318.03    189.73 o 
   5   7   9     2491.43     2220.91    142.54 o 
   6   7   9    10010.21     9747.24    242.67 o 
   7   7   9     2025.58     1834.49    125.71 o 
   8   7   9     2888.08     2828.86    187.62 o 
   9   7   9      286.59      254.11    137.78 o 
  10   7   9       14.02      210.75    162.42 o 
  11   7   9        3.13      182.46    179.77 o 
  12   7   9     1940.67     2168.69    346.99 o 
  13   7   9      303.66       72.39    190.65 o 
   0   8   9    57272.53    55833.66    948.87 o 
   1   8   9       66.23       80.37     51.31 o 
   2   8   9    30772.82    29497.25    466.36 o 
   3   8   9      133.64       94.82     60.91 o 
   4   8   9     5436.19     5328.24    171.36 o 
   5   8   9      720.87      614.15     92.97 o 
   6   8   9     6711.85     6704.55    259.14 o 
   7   8   9      144.83      249.66     83.21 o 
   8   8   9    20360.81    20501.04    411.97 o 
   9   8   9     1402.69     1590.24    204.13 o 
  10   8   9    14426.96    14770.12    650.36 o 
  11   8   9      463.55      355.02    325.51 o 
  12   8   9     6146.40     6128.57    495.69 o 
   1   9   9      638.31      390.51     64.88 o 
   2   9   9    21759.28    20771.04    352.05 o 
   3   9   9        2.99       22.06     60.99 o 
   4   9   9    47067.06    45506.19    629.66 o 
   5   9   9     1306.72     1367.60    131.90 o 
   6   9   9    31080.92    30055.66    482.66 o 
   7   9   9       80.62      121.26     82.02 o 
   8   9   9     2852.97     3353.51    189.59 o 
   9   9   9       73.29      103.04    111.52 o 
  10   9   9     1014.65     1315.76    268.54 o 
  11   9   9       57.32        0.00    175.26 o 
  12   9   9    14087.98    14620.91    707.42 o 
   0  10   9     6271.07     6341.53    275.56 o 
   1  10   9       18.29       35.85     60.90 o 
   2  10   9     2026.20     2082.91    142.97 o 
   3  10   9      292.69      228.34     92.76 o 
   4  10   9        1.64       58.19     82.27 o 
   5  10   9       24.44      122.25     80.74 o 
   6  10   9      535.92      540.00    100.54 o 
   7  10   9      147.92      106.74     89.32 o 
   8  10   9     2696.32     2898.16    267.07 o 
   9  10   9        9.20       15.83    121.39 o 
  10  10   9     1371.20     1387.73    360.83 o 
  11  10   9       39.05      119.93    176.43 o 
   1  11   9      272.34      276.57     77.61 o 
   2  11   9    29485.89    28664.43    679.94 o 
   3  11   9       21.78      117.77     86.39 o 
   4  11   9    64696.80    64150.67    844.16 o 
   5  11   9      354.07      420.59     99.52 o 
   6  11   9    33064.88    33069.26    639.97 o 
   7  11   9      101.45      101.97    103.60 o 
   8  11   9     8975.40     9125.19    526.21 o 
   9  11   9        0.28       97.15    115.35 o 
  10  11   9     1855.08     1594.69    284.54 o 
   0  12   9     1995.66     2189.90    214.38 o 
   1  12   9      787.50      555.54     99.89 o 
   2  12   9     3005.65     3060.41    169.08 o 
   3  12   9       44.35       48.23     78.81 o 
   4  12   9       21.25       44.56     91.14 o 
   5  12   9       25.29        3.89     89.82 o 
   6  12   9     1334.04     1292.92    163.97 o 
   7  12   9        7.06      114.25    104.58 o 
   8  12   9     1929.81     1666.08    208.69 o 
   1  13   9     1658.01     1277.19    153.21 o 
   2  13   9    14552.64    14246.77    373.76 o 
   3  13   9        1.83       33.14     89.19 o 
   4  13   9    24402.52    24163.20    555.57 o 
   5  13   9       69.07      124.80    113.25 o 
   6  13   9    16796.87    17590.79    514.64 o 
   7  13   9       10.75       70.22    113.35 o 
   0  14   9    26151.68    25334.36    990.07 o 
   1  14   9      377.21      322.91    106.62 o 
   2  14   9    11193.69    11038.40    457.51 o 
   3  14   9        9.06       49.31    105.24 o 
   4  14   9      954.82      672.29    147.17 o 
   0   0  10    95676.52    90779.68   1854.37 o 
   1   0  10     6093.58     6053.10    151.32 o 
   2   0  10    92068.71    93925.47    991.19 o 
   3   0  10      887.00      977.38    104.68 o 
   4   0  10     4418.71     4782.46    138.07 o 
   5   0  10     6229.53     6798.02    201.00 o 
   6   0  10    13119.09    13192.96    331.37 o 
   7   0  10       42.88       34.90     60.76 o 
   8   0  10    46958.80    47365.10    868.44 o 
   9   0  10     3182.70     3254.87    174.94 o 
  10   0  10    46648.91    45964.99    816.69 o 
  11   0  10     5101.13     4659.55    240.13 o 
  12   0  10    17091.32    17483.42    532.83 o 
  13   0  10      855.26      585.02    236.10 o 
  14   0  10      159.79      267.77    170.83 o 
   1   1  10        3.04       31.91     22.84 o 
   2   1  10      905.46     1258.80     58.53 o 
   3   1  10     2979.53     3247.51     69.44 o 
   4   1  10    11833.95    11740.39    204.01 o 
   5   1  10        2.35       44.77     33.58 o 
   6   1  10     3136.35     3121.42    117.97 o 
   7   1  10      337.94      225.80     49.85 o 
   8   1  10      365.58      353.56     68.91 o 
   9   1  10       12.96       33.56     48.74 o 
  10   1  10     1199.29     1205.24     99.61 o 
  11   1  10      109.65      190.18     71.85 o 
  12   1  10      682.69      682.68    133.36 o 
  13   1  10      735.65      671.07    146.58 o 
  14   1  10     2643.45     2765.56    246.31 o 
   0   2  10   100600.21    97365.14   1035.30 o 
   1   2  10      151.55      158.08     29.88 o 
   2   2  10    23803.80    21900.02    228.53 o 
   3   2  10      215.87      226.03     37.61 o 
   4   2  10     2909.53     2741.25     99.27 o 
   5   2  10     3972.30     4138.19    111.79 o 
   6   2  10    11230.45    11249.82    221.27 o 
   7   2  10      403.53      320.64     52.36 o 
   8   2  10    35907.49    36234.11    447.10 o 
   9   2  10     2696.36     2799.89    123.12 o 
  10   2  10    27060.49    27145.82    430.77 o 
  11   2  10       59.42       54.96     75.46 o 
  12   2  10    14278.97    14758.84    428.33 o 
  13   2  10        0.28      134.41    101.81 o 
  14   2  10      302.56      286.14    121.66 o 
   1   3  10     3425.67     3584.79     93.26 o 
   2   3  10    17059.21    15917.29    196.79 o 
   3   3  10      711.23      714.21     67.87 o 
   4   3  10    30748.69    30098.96    380.30 o 
   5   3  10        9.68       49.46     38.80 o 
   6   3  10    30273.93    30645.65    363.71 o 
   7   3  10      406.02      415.48     58.60 o 
   8   3  10     6893.53     6938.39    169.20 o 
   9   3  10        0.90       37.45     59.69 o 
  10   3  10      207.29      145.06     79.65 o 
  11   3  10      932.42      866.97    129.53 o 
  12   3  10    13146.32    13910.57    407.98 o 
  13   3  10      115.63      131.07    104.56 o 
  14   3  10    14608.91    14872.63    545.97 o 
   0   4  10    25661.20    26996.09    359.78 o 
   1   4  10      480.96      476.15     42.82 o 
   2   4  10    12077.27    12341.01    184.11 o 
   3   4  10       74.99       94.61     40.98 o 
   4   4  10      316.15      396.41     49.91 o 
   5   4  10     1014.27     1014.48     78.98 o 
   6   4  10      379.14      370.77     73.56 o 
   7   4  10      109.63      193.48     71.94 o 
   8   4  10     3480.22     3940.90    251.97 o 
   9   4  10      647.84      652.92    101.47 o 
  10   4  10     6622.13     6768.00    347.14 o 
  11   4  10        3.04       14.51    112.15 o 
  12   4  10     2010.25     1951.63    344.40 o 
  13   4  10     1415.87      977.95    243.43 o 
  14   4  10       19.40       77.14    116.00 o 
   1   5  10      655.96      784.69     57.45 o 
   2   5  10    34822.37    34747.83    398.88 o 
   3   5  10     1267.78     1327.47    104.88 o 
   4   5  10    84569.68    81606.20    877.28 o 
   5   5  10      783.29      812.29     89.67 o 
   6   5  10    42364.67    40734.68    566.90 o 
   7   5  10     1964.53     1960.89    126.11 o 
   8   5  10    19580.02    19485.11    431.47 o 
   9   5  10      605.66      613.12    108.12 o 
  10   5  10     5007.05     6075.36    333.44 o 
  11   5  10      216.58       82.06    161.64 o 
  12   5  10    27277.88    25779.04   1223.99 o 
  13   5  10     1017.74     1049.63    346.75 o 
   0   6  10      169.65      189.43     69.27 o 
   1   6  10      121.34      141.45     44.75 o 
   2   6  10      928.03      997.76     79.57 o 
   3   6  10      568.54      507.09     72.47 o 
   4   6  10       55.26      147.52     57.49 o 
   5   6  10     2932.31     2839.32    141.95 o 
   6   6  10      465.36      335.91     79.07 o 
   7   6  10     2311.59     2180.64    137.88 o 
   8   6  10      136.41      180.67     96.72 o 
   9   6  10        9.00       68.54    100.71 o 
  10   6  10     3767.91     3801.85    516.45 o 
  11   6  10      108.37      186.78    188.50 o 
  12   6  10        6.57       12.64    169.23 o 
  13   6  10       62.21       62.27    195.66 o 
   1   7  10      179.03      231.86     52.50 o 
   2   7  10    21982.06    22060.91    328.76 o 
   3   7  10      460.95      405.84     74.58 o 
   4   7  10    62553.80    62376.52    783.47 o 
   5   7  10       69.66       45.98     65.63 o 
   6   7  10    46843.86    46939.18    694.99 o 
   7   7  10      172.73      227.06     88.53 o 
   8   7  10     4352.07     4845.85    238.98 o 
   9   7  10        4.83       20.83    113.74 o 
  10   7  10     1800.42     1947.76    365.52 o 
  11   7  10      250.84      226.94    241.54 o 
  12   7  10    16938.60    15771.14    709.28 o 
  13   7  10      575.50      352.88    224.43 o 
   0   8  10    20218.01    19677.02    420.04 o 
   1   8  10       47.08       93.53     51.04 o 
   2   8  10    11197.67    10971.50    226.79 o 
   3   8  10       37.79       44.54     59.87 o 
   4   8  10     4545.15     4282.93    178.01 o 
   5   8  10       92.66       90.51     82.13 o 
   6   8  10     4072.48     4079.99    227.12 o 
   7   8  10       17.49      106.00     74.64 o 
   8   8  10    17302.97    17280.52    424.88 o 
   9   8  10        2.29        0.00    110.44 o 
  10   8  10    12720.57    12591.04   1019.25 o 
  11   8  10      287.37      264.07    192.29 o 
  12   8  10     5180.66     4830.81    460.27 o 
   1   9  10       33.77       80.41     55.85 o 
   2   9  10     4088.16     3663.57    179.61 o 
   3   9  10      240.88       96.86     78.40 o 
   4   9  10    20616.00    19085.71    448.50 o 
   5   9  10      832.58      829.37    126.83 o 
   6   9  10     6395.83     6647.69    229.29 o 
   7   9  10       61.85       16.50     79.94 o 
   8   9  10     3611.45     3420.04    195.56 o 
   9   9  10        0.34        0.00    113.56 o 
  10   9  10     1260.94      832.97    250.37 o 
  11   9  10       45.19       66.65    182.06 o 
   0  10  10    41159.53    40517.56    781.53 o 
   1  10  10      584.25      269.75    101.82 o 
   2  10  10    36806.80    35822.50    548.31 o 
   3  10  10       46.25       87.20     80.12 o 
   4  10  10     3487.35     3436.08    216.52 o 
   5  10  10       45.18       89.19     73.84 o 
   6  10  10    10581.97    10329.99    344.55 o 
   7  10  10      815.03      874.24    128.68 o 
   8  10  10    34885.24    35365.88    673.16 o 
   9  10  10      171.41      129.98    132.19 o 
  10  10  10    30370.44    29045.55   1025.22 o 
   1  11  10      457.65      342.53     88.17 o 
   2  11  10      239.69      152.86     88.91 o 
   3  11  10        7.14      125.76     85.98 o 
   4  11  10      170.54      212.73     90.27 o 
   5  11  10        1.95       84.39     91.14 o 
   6  11  10      290.17      313.75    107.00 o 
   7  11  10        1.03      138.52     96.33 o 
   8  11  10       27.57       64.24    100.52 o 
   9  11  10       36.20        0.00    130.35 o 
   0  12  10    59174.40    56308.47   1033.61 o 
   1  12  10      276.68      237.02    101.81 o 
   2  12  10    22623.05    22171.33    499.82 o 
   3  12  10       43.05       72.38     91.41 o 
   4  12  10     2285.80     2711.40    237.95 o 
   5  12  10       15.62       48.92    103.13 o 
   6  12  10     5445.21     5201.54    274.21 o 
   7  12  10       65.08      109.55    107.80 o 
   8  12  10    26205.12    27320.13    607.89 o 
   1  13  10        6.35       84.19    107.03 o 
   2  13  10     6887.24     6810.68    280.85 o 
   3  13  10       45.11      144.09    106.39 o 
   4  13  10     6255.60     5964.45    296.76 o 
   5  13  10       16.00        4.12    100.82 o 
   6  13  10     8506.83     8653.62    352.27 o 
   0  14  10     8521.96     8447.55    391.27 o 
   1  14  10       37.00      120.96    113.55 o 
   2  14  10     6524.89     6446.10    291.29 o 
   3  14  10      140.62      179.10    117.39 o 
   1   1  11      876.10      987.02     42.13 o 
   2   1  11    20238.63    19401.63    202.71 o 
   3   1  11      989.12      952.70     59.71 o 
   4   1  11    83344.73    82344.43    767.92 o 
   5   1  11      982.85     1105.99     67.50 o 
   6   1  11    42059.45    41698.18    522.70 o 
   7   1  11     1015.57     1087.52     86.29 o 
   8   1  11    10415.16    10653.17    249.04 o 
   9   1  11       42.48       46.07     52.07 o 
  10   1  11     7518.63     7669.70    220.15 o 
  11   1  11     1488.60     1208.14    124.08 o 
  12   1  11    21663.36    22521.35    730.14 o 
  13   1  11     1431.78     1107.17    157.18 o 
  14   1  11    25533.75    25769.96    618.58 o 
   0   2  11    10509.80     9895.33    170.90 o 
   1   2  11      672.87      797.88     46.99 o 
   2   2  11     7985.39     7516.40    123.89 o 
   3   2  11      129.37      196.77     41.04 o 
   4   2  11      363.70      388.60     46.55 o 
   5   2  11       10.24       50.27     36.78 o 
   6   2  11     5078.95     5285.81    177.53 o 
   7   2  11       23.29        9.41     42.75 o 
   8   2  11    14488.17    14464.46    254.67 o 
   9   2  11       51.90      126.31     58.77 o 
  10   2  11     7122.47     7404.38    368.17 o 
  11   2  11     1890.23     1899.11    150.93 o 
  12   2  11     3731.41     3746.41    310.06 o 
  13   2  11       13.16       70.59    105.02 o 
  14   2  11        1.68        0.49     97.13 o 
   1   3  11       68.69       68.47     26.68 o 
   2   3  11     4398.36     4257.92     99.02 o 
   3   3  11      390.96      342.02     46.25 o 
   4   3  11    23763.68    22810.78    291.99 o 
   5   3  11     1455.71     1465.96     91.99 o 
   6   3  11    13981.28    13636.28    235.57 o 
   7   3  11     4402.46     4433.70    181.28 o 
   8   3  11     5904.87     6142.87    219.40 o 
   9   3  11      173.25      203.63     76.73 o 
  10   3  11     3204.26     3300.26    192.43 o 
  11   3  11      425.14      483.07    130.16 o 
  12   3  11    13327.57    12835.97    466.78 o 
  13   3  11       29.23      134.04    119.64 o 
  14   3  11     8146.07     8591.43    424.75 o 
   0   4  11    81771.71    80880.52    974.16 o 
   1   4  11      466.70      461.21     47.59 o 
   2   4  11    42148.21    41317.87    427.35 o 
   3   4  11      105.15       68.37     42.07 o 
   4   4  11     1476.71     1444.76     86.88 o 
   5   4  11      374.98      312.75     60.76 o 
   6   4  11    10034.89    10068.60    217.36 o 
   7   4  11     4084.95     4111.40    171.67 o 
   8   4  11    39551.65    39971.38    637.60 o 
   9   4  11     2942.19     3097.25    192.23 o 
  10   4  11    35458.43    34982.80    822.50 o 
  11   4  11     1182.32      921.62    224.63 o 
  12   4  11     9261.39    10045.43    612.74 o 
  13   4  11       89.09        0.00    226.23 o 
   1   5  11      386.59      460.54     58.88 o 
   2   5  11        6.81       51.39     45.94 o 
   3   5  11      101.33      106.84     50.19 o 
   4   5  11      523.42      439.14     85.34 o 
   5   5  11      615.64      767.88     87.37 o 
   6   5  11      177.32      158.59     67.94 o 
   7   5  11      887.61     1025.43     98.19 o 
   8   5  11      529.58      589.90    108.04 o 
   9   5  11      890.85      732.57    160.84 o 
  10   5  11        0.81       20.69    126.12 o 
  11   5  11      348.08      353.10    313.16 o 
  12   5  11       28.25       88.16    179.19 o 
  13   5  11      102.67      340.97    389.97 o 
   0   6  11    54339.80    52092.07    794.29 o 
   1   6  11     4345.78     4132.48    131.18 o 
   2   6  11    33861.23    32664.17    422.14 o 
   3   6  11      180.86      271.90     70.00 o 
   4   6  11      460.04      291.24     67.14 o 
   5   6  11      127.07      143.10     69.05 o 
   6   6  11    14033.65    13816.26    297.27 o 
   7   6  11      248.73      197.52     85.40 o 
   8   6  11    44475.01    44936.16    772.17 o 
   9   6  11      779.92      562.20    236.78 o 
  10   6  11    36184.45    37527.86    896.22 o 
  11   6  11      510.39      644.21    211.24 o 
  12   6  11    11849.57    12312.97   2259.05 o 
  13   6  11      247.10      119.73    203.55 o 
   1   7  11      344.32      259.71     57.69 o 
   2   7  11    10033.54     9786.62    212.32 o 
   3   7  11      902.38      971.80    109.05 o 
   4   7  11    10634.07    10989.38    245.63 o 
   5   7  11      334.76      422.18     89.50 o 
   6   7  11     3121.41     3396.70    202.14 o 
   7   7  11       55.24      175.55     92.79 o 
   8   7  11     1753.43     1543.53    189.22 o 
   9   7  11      135.03      191.00    126.73 o 
  10   7  11       57.00      225.98    146.36 o 
  11   7  11       13.11      133.93    181.29 o 
  12   7  11     2142.64     2131.51    338.17 o 
   0   8  11    30428.08    28761.64    549.01 o 
   1   8  11      172.54       89.39     55.42 o 
   2   8  11    17378.28    16715.62    314.55 o 
   3   8  11      109.43      176.03     69.90 o 
   4   8  11     3403.36     3399.80    184.71 o 
   5   8  11     2241.88     2200.61    177.16 o 
   6   8  11     4395.53     4230.92    274.25 o 
   7   8  11      506.17      460.36    104.20 o 
   8   8  11    20017.73    19147.87    504.23 o 
   9   8  11     1106.72      670.59    163.03 o 
  10   8  11    12583.09    13266.32    791.91 o 
  11   8  11      413.00      502.29    224.16 o 
   1   9  11      897.21      785.77     98.33 o 
   2   9  11    14406.73    14166.96    337.02 o 
   3   9  11      656.31      609.24    105.94 o 
   4   9  11    33673.93    33013.39    568.04 o 
   5   9  11     1424.12     1503.33    147.49 o 
   6   9  11    29499.03    28400.29    662.68 o 
   7   9  11       90.29      196.74     97.97 o 
   8   9  11     1880.06     1905.78    271.28 o 
   9   9  11      397.76      344.90    158.01 o 
  10   9  11     1346.37     1213.54    360.08 o 
  11   9  11       73.11       47.38    178.44 o 
   0  10  11      715.53      682.67    141.64 o 
   1  10  11        0.85      107.61     71.84 o 
   2  10  11      112.42      126.09     87.80 o 
   3  10  11       18.29       82.48     82.65 o 
   4  10  11      122.42        8.29     87.88 o 
   5  10  11      293.90      248.64    110.92 o 
   6  10  11       46.36      229.36    101.14 o 
   7  10  11       38.05       14.27     94.89 o 
   8  10  11     1095.47     1231.02    155.44 o 
   9  10  11        4.31        0.00    123.74 o 
  10  10  11     1043.24     1433.44    301.06 o 
   1  11  11      654.39      392.89     91.22 o 
   2  11  11    19873.19    19108.21    422.44 o 
   3  11  11       35.64       58.77     91.57 o 
   4  11  11    38593.23    37502.46    706.71 o 
   5  11  11      650.32      442.90    123.93 o 
   6  11  11    26031.98    26815.74    590.49 o 
   7  11  11       21.78       40.35    103.64 o 
   8  11  11     5885.14     5427.01    283.82 o 
   9  11  11       56.42       99.24    156.44 o 
   0  12  11     1642.01     2146.90    253.61 o 
   1  12  11       34.87       76.23    102.90 o 
   2  12  11     2920.78     2755.35    216.43 o 
   3  12  11       58.19      160.85    118.09 o 
   4  12  11       56.05      143.10    105.45 o 
   5  12  11        0.13       43.52     98.43 o 
   6  12  11      442.20      527.90    134.93 o 
   7  12  11       23.86       78.66    105.77 o 
   1  13  11     1257.36      588.03    175.62 o 
   2  13  11    11103.59    10176.66    370.18 o 
   3  13  11       32.74       88.43    109.55 o 
   4  13  11    18414.18    18004.28    483.65 o 
   5  13  11       67.06      179.72    113.72 o 
   0  14  11    18985.68    17427.91    622.21 o 
   1  14  11      498.38      387.24    136.63 o 
   0   0  12   175567.33   181950.16   2837.22 o 
   1   0  12     2596.64     2532.39     97.76 o 
   2   0  12    65070.20    65949.44    914.87 o 
   3   0  12     2023.73     1994.24    107.76 o 
   4   0  12       38.02       31.41     44.53 o 
   5   0  12      844.10      816.04     83.87 o 
   6   0  12    31117.33    31494.75   1141.14 o 
   7   0  12      477.28      429.52     94.23 o 
   8   0  12    65124.62    67541.98   1097.00 o 
   9   0  12      343.75      308.31     91.58 o 
  10   0  12    45937.47    42941.00    796.98 o 
  11   0  12     2600.89     2260.96    193.86 o 
  12   0  12    14676.37    14391.60    492.16 o 
  13   0  12      966.89      716.58    202.92 o 
  14   0  12        2.05      229.20    288.71 o 
   1   1  12      204.37      242.35     36.72 o 
   2   1  12     6765.52     6917.71    175.21 o 
   3   1  12        9.47       28.69     29.01 o 
   4   1  12     9069.73     9065.92    161.44 o 
   5   1  12       24.82       43.60     39.69 o 
   6   1  12     1171.20     1148.24     80.87 o 
   7   1  12      504.58      385.55     68.04 o 
   8   1  12     2279.12     2104.52    112.93 o 
   9   1  12      146.04      201.28     67.33 o 
  10   1  12      634.83      802.19    120.07 o 
  11   1  12       67.81       42.99     70.19 o 
  12   1  12     1425.27     1476.90    144.01 o 
  13   1  12      350.04      317.67    123.96 o 
  14   1  12     3963.21     3624.48    257.61 o 
   0   2  12    68560.82    68734.22    931.31 o 
   1   2  12      299.18      268.79     38.13 o 
   2   2  12    14685.82    14396.50    249.62 o 
   3   2  12       13.86       29.35     29.56 o 
   4   2  12     1406.61     1363.30     83.71 o 
   5   2  12     1500.58     1473.70     92.65 o 
   6   2  12    15157.19    15122.08    405.58 o 
   7   2  12      270.12      229.84     56.19 o 
   8   2  12    36233.25    37560.39    645.28 o 
   9   2  12      933.62      883.07    111.24 o 
  10   2  12    22028.29    22343.93    474.10 o 
  11   2  12        8.25       14.33     99.93 o 
  12   2  12    10217.32    10330.01    456.73 o 
  13   2  12       56.76       82.04    114.96 o 
   1   3  12      127.68      132.38     39.78 o 
   2   3  12    26115.34    26584.16    325.88 o 
   3   3  12      173.84      199.97     42.51 o 
   4   3  12    45908.71    45245.48    509.71 o 
   5   3  12      569.36      465.76     60.35 o 
   6   3  12    38407.50    38589.56    506.03 o 
   7   3  12      319.15      293.06     74.77 o 
   8   3  12     1203.33     1382.46    128.53 o 
   9   3  12      147.58       34.71     79.07 o 
  10   3  12     4047.86     4318.21    256.84 o 
  11   3  12      125.39       55.83    127.48 o 
  12   3  12    14117.96    14835.49    995.54 o 
  13   3  12        3.50       39.79    152.37 o 
   0   4  12     1116.70     1098.59     96.50 o 
   1   4  12       83.59       52.23     35.29 o 
   2   4  12     8914.08     8678.53    181.67 o 
   3   4  12        0.50      103.89     47.10 o 
   4   4  12      286.47      223.72     63.54 o 
   5   4  12      212.45      223.79     60.63 o 
   6   4  12     1090.55     1141.50    102.60 o 
   7   4  12       16.12       58.89     61.82 o 
   8   4  12     2941.12     3040.47    191.58 o 
   9   4  12      469.26      467.49    122.88 o 
  10   4  12     5403.63     5839.04    334.17 o 
  11   4  12       13.87        0.49    113.46 o 
  12   4  12     1339.81     1380.89    277.68 o 
  13   4  12      347.62       39.85    180.75 o 
   1   5  12     1648.07     1680.44     92.56 o 
   2   5  12    29832.81    28601.23    403.21 o 
   3   5  12      243.87      179.16     56.98 o 
   4   5  12    94104.81    94349.88   1015.03 o 
   5   5  12     1624.87     1838.24    125.69 o 
   6   5  12    36490.48    36749.08    542.47 o 
   7   5  12     1672.58     1421.12    144.61 o 
   8   5  12     9900.88    10267.26    294.05 o 
   9   5  12       46.82      201.05    131.15 o 
  10   5  12     6577.13     7145.78    482.32 o 
  11   5  12       73.25      236.55    146.35 o 
  12   5  12    25986.69    27504.57   2149.15 o 
  13   5  12      479.49      450.46    223.76 o 
   0   6  12     4321.37     4647.17    497.02 o 
   1   6  12        1.89       41.95     45.45 o 
   2   6  12     6674.14     6663.13    175.98 o 
   3   6  12      228.67      196.78     63.84 o 
   4   6  12     1140.70     1047.17    103.71 o 
   5   6  12     2740.08     2681.28    188.67 o 
   6   6  12     2558.07     2764.40    167.63 o 
   7   6  12     1187.82     1261.72    143.22 o 
   8   6  12     2907.80     3292.16    238.95 o 
   9   6  12        0.26       48.64    125.86 o 
  10   6  12     3235.29     3496.92    294.68 o 
  11   6  12       61.80       44.29    163.14 o 
  12   6  12       15.31      251.27    209.15 o 
   1   7  12      155.95       73.57     53.80 o 
   2   7  12    20364.14    19435.80    572.73 o 
   3   7  12      422.47      477.75     76.09 o 
   4   7  12    30932.30    30329.46    537.12 o 
   5   7  12      829.22      714.56    120.94 o 
   6   7  12    30877.29    30279.26    534.58 o 
   7   7  12       11.48      137.57     95.44 o 
   8   7  12     2830.27     2850.85    415.21 o 
   9   7  12        7.69       44.65    110.55 o 
  10   7  12      944.60      770.12    175.26 o 
  11   7  12      227.56      515.47    228.84 o 
  12   7  12    16996.52    16853.26    756.54 o 
   0   8  12    43209.06    43532.87    730.84 o 
   1   8  12      493.85      463.10     73.63 o 
   2   8  12    10934.99    11261.14    243.76 o 
   3   8  12      369.25      350.04     82.91 o 
   4   8  12     1578.20     1843.67    153.66 o 
   5   8  12      252.26      213.74    100.74 o 
   6   8  12     8517.74     8178.79    301.54 o 
   7   8  12      307.91      244.60    178.48 o 
   8   8  12    17437.01    17048.24    733.89 o 
   9   8  12       85.01       90.34    123.10 o 
  10   8  12    13295.16    14027.71    537.45 o 
  11   8  12      366.47      164.01    218.82 o 
   1   9  12      139.73       95.37     78.53 o 
   2   9  12      649.19      752.74    113.24 o 
   3   9  12        3.59       35.93     81.00 o 
   4   9  12     5470.01     5589.48    240.55 o 
   5   9  12      351.30      282.33    114.69 o 
   6   9  12     2951.36     3033.96    237.91 o 
   7   9  12       57.20      100.15     97.94 o 
   8   9  12     1990.09     1820.41    210.26 o 
   9   9  12       12.70        6.28    118.52 o 
  10   9  12     1039.87      779.10    387.65 o 
   0  10  12    33287.88    31176.69    680.10 o 
   1  10  12      156.45      138.90     77.49 o 
   2  10  12    24252.46    23485.21    523.20 o 
   3  10  12      169.52       38.24     92.12 o 
   4  10  12     2030.29     2032.42    267.26 o 
   5  10  12        0.12       75.67    122.33 o 
   6  10  12     6360.71     5675.85    306.82 o 
   7  10  12      969.67      481.06    179.05 o 
   8  10  12    32291.48    31635.81    730.74 o 
   9  10  12      520.14      682.35    182.52 o 
   1  11  12       35.50      115.51    105.41 o 
   2  11  12      611.47      510.32    135.83 o 
   3  11  12       76.05       51.20     99.45 o 
   4  11  12      889.68      834.36    159.60 o 
   5  11  12      234.16       94.07    121.71 o 
   6  11  12      799.80      524.65    160.03 o 
   7  11  12       22.21       47.87    107.60 o 
   8  11  12      170.46      176.04    116.09 o 
   0  12  12    31145.11    29730.11    841.20 o 
   1  12  12      673.02      798.62    150.67 o 
   2  12  12    14254.72    14020.67    413.74 o 
   3  12  12      246.54      235.89    135.32 o 
   4  12  12     1778.67     1471.04    207.06 o 
   5  12  12        1.36       24.38    108.97 o 
   6  12  12     5602.79     6093.28    306.82 o 
   1  13  12       14.54      124.79    122.94 o 
   2  13  12     6077.05     5091.29    287.03 o 
   3  13  12      291.30      328.49    125.01 o 
   4  13  12     6298.11     6254.53    314.67 o 
   1   1  13      623.27      670.38     62.28 o 
   2   1  13    35435.70    35525.47    401.90 o 
   3   1  13     1336.11     1471.03     77.29 o 
   4   1  13    84672.34    85386.57    776.89 o 
   5   1  13      104.67       77.08     44.39 o 
   6   1  13    41522.70    41854.53    541.01 o 
   7   1  13      103.73       93.43     62.29 o 
   8   1  13    13291.66    13378.52    293.68 o 
   9   1  13      244.85      252.33     85.00 o 
  10   1  13     7564.12     8341.75    295.04 o 
  11   1  13      338.53      189.47    103.01 o 
  12   1  13    22439.14    22670.03    502.44 o 
  13   1  13        5.82      105.09    122.68 o 
   0   2  13    45697.57    46570.93    825.57 o 
   1   2  13      196.93      169.39     38.33 o 
   2   2  13     6046.40     6124.90    157.65 o 
   3   2  13      497.35      526.91     62.42 o 
   4   2  13       70.54      103.82     42.98 o 
   5   2  13      138.00       98.57     46.32 o 
   6   2  13     3367.73     3854.80    161.22 o 
   7   2  13       21.74       41.15     51.55 o 
   8   2  13    13920.11    14296.35    334.45 o 
   9   2  13      113.20        0.00     94.73 o 
  10   2  13    12557.26    12165.67    395.84 o 
  11   2  13       51.33       14.13    133.43 o 
  12   2  13     4706.06     4645.81    276.29 o 
  13   2  13        8.94      136.35    126.56 o 
   1   3  13      414.24      397.63     48.24 o 
   2   3  13     1650.80     1647.96     89.08 o 
   3   3  13        7.61       62.95     38.02 o 
   4   3  13    32970.52    32712.55    540.27 o 
   5   3  13        9.11       75.10     57.64 o 
   6   3  13    16936.02    17060.06    360.10 o 
   7   3  13     1127.45     1067.76    108.23 o 
   8   3  13     2384.64     2681.24    183.51 o 
   9   3  13       53.64       10.73     97.49 o 
  10   3  13     3670.40     3217.35    278.98 o 
  11   3  13        1.04       51.92    131.01 o 
  12   3  13    10703.38    11354.26    785.37 o 
  13   3  13      207.60      199.01    149.46 o 
   0   4  13    68581.13    66145.03    852.69 o 
   1   4  13      249.96      195.17     47.98 o 
   2   4  13    48316.75    47730.46    516.65 o 
   3   4  13      100.28       84.55     52.70 o 
   4   4  13     9359.05     8887.34    212.28 o 
   5   4  13     1141.55     1039.45    103.97 o 
   6   4  13    20328.59    20391.40    373.17 o 
   7   4  13      219.38      339.04     91.16 o 
   8   4  13    48237.11    48706.04    813.70 o 
   9   4  13      325.86      408.48    177.08 o 
  10   4  13    31555.42    32896.79    981.52 o 
  11   4  13       25.00      232.35    146.02 o 
  12   4  13     9376.18    10319.02    578.02 o 
  13   4  13       28.67        0.00    191.92 o 
   1   5  13      310.34      207.71     67.85 o 
   2   5  13        4.97      220.89     80.74 o 
   3   5  13      700.49      695.72     79.06 o 
   4   5  13        9.41       70.13     63.50 o 
   5   5  13       53.18       13.08     63.66 o 
   6   5  13      157.06      201.35     79.59 o 
   7   5  13        4.46       23.61     83.83 o 
   8   5  13      255.51      161.89    126.83 o 
   9   5  13      101.19       67.41    131.16 o 
  10   5  13        9.56       52.53    123.35 o 
  11   5  13      251.13      172.38    147.67 o 
  12   5  13       28.71      301.38    374.16 o 
   0   6  13    55012.41    51914.44    808.95 o 
   1   6  13     1544.50     1541.11     98.59 o 
   2   6  13    29275.29    29504.07    411.23 o 
   3   6  13     1361.43     1372.75    103.10 o 
   4   6  13       33.70       31.92     66.82 o 
   5   6  13      102.50      119.70     74.32 o 
   6   6  13    15896.89    15979.28    365.46 o 
   7   6  13        6.67      120.96     97.55 o 
   8   6  13    36703.00    37102.68    888.91 o 
   9   6  13      188.48       24.41    115.77 o 
  10   6  13    34694.92    36779.50    907.51 o 
  11   6  13       56.30      172.93    152.44 o 
  12   6  13    10883.07    11049.28    626.17 o 
   1   7  13      548.79      479.71     75.25 o 
   2   7  13     5939.56     5577.20    177.73 o 
   3   7  13      200.32      308.10     72.25 o 
   4   7  13    17766.89    18126.65    389.16 o 
   5   7  13       24.74       42.57     81.20 o 
   6   7  13     6585.07     6261.44    266.59 o 
   7   7  13      412.17      384.67    133.38 o 
   8   7  13      998.08      540.47    160.89 o 
   9   7  13      461.32      211.13    141.92 o 
  10   7  13       36.75      181.39    145.44 o 
  11   7  13       17.72      179.42    202.92 o 
   0   8  13    31014.67    29404.17    570.44 o 
   1   8  13       44.60       42.65     66.06 o 
   2   8  13    11900.23    12618.89    355.05 o 
   3   8  13       44.39       49.97     77.42 o 
   4   8  13      847.43      914.39    129.22 o 
   5   8  13      268.93      272.20    114.10 o 
   6   8  13     2261.10     2608.87    384.99 o 
   7   8  13        4.53      113.43    119.56 o 
   8   8  13    18502.76    17999.08    744.81 o 
   9   8  13      220.35      122.89    139.36 o 
  10   8  13    14023.73    14067.85    547.10 o 
   1   9  13      113.47       81.48     78.64 o 
   2   9  13    24485.21    24155.48    528.95 o 
   3   9  13      579.08      351.41    116.25 o 
   4   9  13    26713.75    25881.79    612.46 o 
   5   9  13      482.25      345.78    132.94 o 
   6   9  13    24768.20    24195.38    601.27 o 
   7   9  13       27.87       30.15    115.21 o 
   8   9  13     3544.56     3896.58    328.43 o 
   9   9  13       62.61       33.10    142.30 o 
  10   9  13      884.25     1009.66    214.74 o 
   0  10  13      298.76      137.34    141.30 o 
   1  10  13        0.47       16.18     90.75 o 
   2  10  13       25.67      112.44    114.64 o 
   3  10  13       50.93       63.65     96.63 o 
   4  10  13       45.70      308.88    190.26 o 
   5  10  13      177.89      278.84    153.14 o 
   6  10  13      288.81      157.24    127.59 o 
   7  10  13      122.83       99.02    103.62 o 
   8  10  13     1078.40     1173.90    193.88 o 
   1  11  13      616.54      455.43    134.31 o 
   2  11  13    14691.01    15292.82    428.13 o 
   3  11  13      352.91      354.62    171.46 o 
   4  11  13    30125.38    28985.80    692.68 o 
   5  11  13      742.84      639.35    162.61 o 
   6  11  13    26668.37    26557.27    617.24 o 
   7  11  13      209.38      218.16    125.03 o 
   0  12  13     3328.73     3841.83    322.55 o 
   1  12  13       38.67      162.80    116.94 o 
   2  12  13     2820.66     3163.24    288.91 o 
   3  12  13       12.64       63.32    121.27 o 
   4  12  13      107.73       89.43    137.10 o 
   5  12  13        0.59      148.62    114.04 o 
   1  13  13      255.20      169.14    128.73 o 
   2  13  13     7277.21     7889.85    350.51 o 
   0   0  14    79755.93    78056.91   1703.53 o 
   1   0  14     2287.47     2125.61    163.06 o 
   2   0  14    39547.66    38868.08    710.62 o 
   3   0  14      108.63       74.27     69.11 o 
   4   0  14       30.14      219.36     73.23 o 
   5   0  14      314.73      254.00    152.07 o 
   6   0  14     4931.49     5360.21    363.39 o 
   7   0  14       31.32       66.29     93.32 o 
   8   0  14    37730.61    38135.15    887.92 o 
   9   0  14       12.60        2.69    127.83 o 
  10   0  14    42829.77    42684.36   1408.07 o 
  11   0  14       41.29       66.15    140.60 o 
  12   0  14    15045.60    14837.13    647.73 o 
  13   0  14        1.88        0.00    175.35 o 
   1   1  14       50.01       68.34     45.51 o 
   2   1  14     4756.28     5042.28    153.40 o 
   3   1  14     1606.32     1591.31     90.14 o 
   4   1  14     4420.08     4825.08    146.01 o 
   5   1  14       49.12       29.59     49.26 o 
   6   1  14      545.29      502.45     83.98 o 
   7   1  14       37.86       53.84     62.56 o 
   8   1  14     4427.89     4818.51    190.00 o 
   9   1  14      517.04      449.58    136.46 o 
  10   1  14      188.41      199.33    118.13 o 
  11   1  14        0.24       87.63    110.82 o 
  12   1  14      827.87      702.43    149.49 o 
  13   1  14       41.16       87.22    146.56 o 
   0   2  14    36558.82    38039.55    607.41 o 
   1   2  14      206.06      155.48     47.68 o 
   2   2  14    22434.49    21802.11    315.38 o 
   3   2  14      335.96      215.63     62.70 o 
   4   2  14     2661.40     2669.38    119.37 o 
   5   2  14      530.75      461.11     78.88 o 
   6   2  14     7927.65     7576.78    305.80 o 
   7   2  14      612.31      494.60     97.19 o 
   8   2  14    28843.77    30410.77    587.24 o 
   9   2  14        7.89      132.19    107.60 o 
  10   2  14    17863.55    20447.28    612.25 o 
  11   2  14      177.74       92.56    138.23 o 
  12   2  14     9426.66    10337.44    432.20 o 
   1   3  14      694.14      595.87     67.76 o 
   2   3  14     6821.34     6222.72    175.41 o 
   3   3  14      846.39      927.54     79.98 o 
   4   3  14    18750.06    18215.04    311.23 o 
   5   3  14      101.13      104.13     68.80 o 
   6   3  14    20756.27    21923.22    429.67 o 
   7   3  14        3.53       15.67     73.08 o 
   8   3  14     4831.95     5669.29    282.61 o 
   9   3  14       11.49       55.75    128.52 o 
  10   3  14     1142.32     1092.50    200.24 o 
  11   3  14       11.89       69.64    144.42 o 
  12   3  14     8689.51     9142.09    726.20 o 
   0   4  14     4116.29     3674.14    384.28 o 
   1   4  14       61.85       78.25     50.94 o 
   2   4  14    13753.03    13292.52    241.83 o 
   3   4  14      108.03      188.37     64.71 o 
   4   4  14       78.32      105.53     64.48 o 
   5   4  14       57.00       55.54     66.30 o 
   6   4  14     2723.15     2767.39    157.02 o 
   7   4  14      568.86      490.24    111.69 o 
   8   4  14     4273.18     5068.01    315.28 o 
   9   4  14      238.65      171.23    133.66 o 
  10   4  14     5632.86     6245.74    366.92 o 
  11   4  14       32.81      122.99    143.03 o 
  12   4  14      933.03      857.38    317.36 o 
   1   5  14      565.31      476.33     73.92 o 
   2   5  14    11248.25    10904.85    300.43 o 
   3   5  14       33.60      104.24     66.03 o 
   4   5  14    73993.36    73494.70    912.99 o 
   5   5  14      526.16      695.64    100.84 o 
   6   5  14    30049.86    29149.76    877.41 o 
   7   5  14       37.33       76.70    105.51 o 
   8   5  14     9898.49    10854.82    610.51 o 
   9   5  14       45.02      174.18    147.52 o 
  10   5  14     3357.98     3831.95    391.17 o 
  11   5  14        6.14      126.59    138.19 o 
  12   5  14    16737.86    15651.06    837.97 o 
   0   6  14      855.55      946.15    126.16 o 
   1   6  14       51.04       33.47     53.69 o 
   2   6  14     1403.61     1335.76    105.27 o 
   3   6  14      329.92      212.90     70.72 o 
   4   6  14     1798.19     1613.34    138.11 o 
   5   6  14        0.03       61.62     83.86 o 
   6   6  14      123.76      204.94    108.27 o 
   7   6  14      617.47      671.41    310.35 o 
   8   6  14      220.25      276.01    146.43 o 
   9   6  14       35.49       35.31    140.38 o 
  10   6  14      970.99      424.99    176.55 o 
  11   6  14       10.84      101.36    145.82 o 
   1   7  14        0.89       30.75     62.71 o 
   2   7  14    26986.48    26339.89    400.52 o 
   3   7  14       32.18       42.06     70.34 o 
   4   7  14    32894.75    33437.11    546.68 o 
   5   7  14      182.90       86.62    100.15 o 
   6   7  14    26778.39    27753.76    634.15 o 
   7   7  14      327.64      201.01    138.74 o 
   8   7  14     4243.91     3914.07    311.02 o 
   9   7  14        3.67       75.48    136.04 o 
  10   7  14      924.16      772.48    205.50 o 
   0   8  14    19698.63    19078.58    506.11 o 
   1   8  14      129.15      104.82     84.99 o 
   2   8  14     5749.51     6153.50    227.74 o 
   3   8  14      191.22      189.90    101.30 o 
   4   8  14     1103.68     1005.78    163.85 o 
   5   8  14       90.77      196.11    122.61 o 
   6   8  14     2477.83     2337.99    216.94 o 
   7   8  14      276.53      368.78    145.01 o 
   8   8  14     9382.70     9574.07    464.07 o 
   9   8  14      189.40       93.43    154.00 o 
  10   8  14    10588.02    10820.75    910.89 o 
   1   9  14       61.11      137.44    109.94 o 
   2   9  14     3626.64     3692.15    232.16 o 
   3   9  14       15.24       35.48    107.31 o 
   4   9  14    11037.93    10388.06    410.09 o 
   5   9  14       43.95      139.36    120.24 o 
   6   9  14     6035.12     6015.06    323.03 o 
   7   9  14      266.96      172.42    129.47 o 
   8   9  14      985.54      622.41    199.07 o 
   9   9  14       97.57      301.62    168.51 o 
   0  10  14    35414.89    34419.41    867.86 o 
   1  10  14      321.74      467.64    131.28 o 
   2  10  14    22843.04    22135.82    515.90 o 
   3  10  14       86.89        5.14    101.96 o 
   4  10  14     1276.78     1289.90    189.21 o 
   5  10  14      240.79        8.92    122.72 o 
   6  10  14     4534.02     4618.91    305.16 o 
   7  10  14      524.69      372.05    127.00 o 
   8  10  14    26183.88    26826.62    845.33 o 
   1  11  14       63.40      123.59    124.17 o 
   2  11  14        1.25      121.67    116.73 o 
   3  11  14      120.24      137.50    120.66 o 
   4  11  14      193.95      174.35    134.80 o 
   5  11  14       48.23       90.36    128.41 o 
   6  11  14        5.27       32.34    136.82 o 
   0  12  14    31143.33    29695.18    824.58 o 
   1  12  14      385.29      274.05    139.89 o 
   2  12  14    16300.04    15502.29    453.61 o 
   3  12  14      471.03      230.47    141.08 o 
   4  12  14     1902.43     1470.70    213.67 o 
   1   1  15      173.53      244.98     72.04 o 
   2   1  15    14876.11    14838.35    276.66 o 
   3   1  15       11.84      106.20     58.62 o 
   4   1  15    42285.36    42232.29    548.22 o 
   5   1  15     1819.68     1630.01    144.61 o 
   6   1  15    30947.40    32014.75    546.82 o 
   7   1  15     1731.57     1720.59    175.28 o 
   8   1  15    12814.94    13307.76    488.70 o 
   9   1  15        0.11       28.09    114.74 o 
  10   1  15     2234.87     2733.65    344.53 o 
  11   1  15      328.69      298.91    148.18 o 
  12   1  15    12564.86    12979.77    765.03 o 
   0   2  15    13047.39    13622.65    372.96 o 
   1   2  15      236.86      212.72     69.52 o 
   2   2  15     1877.37     2135.10    119.90 o 
   3   2  15      767.35      715.51     86.29 o 
   4   2  15      679.03      491.06     86.18 o 
   5   2  15      594.33      559.72     92.66 o 
   6   2  15      765.78      640.78    102.92 o 
   7   2  15        3.58        0.00     72.68 o 
   8   2  15     7033.90     7316.58    313.12 o 
   9   2  15      454.14      135.67    131.09 o 
  10   2  15     5717.92     6701.25    409.48 o 
  11   2  15        9.04      127.10    151.44 o 
  12   2  15     3331.81     4070.52    289.22 o 
   1   3  15      104.98      111.34     60.41 o 
   2   3  15     3694.19     3711.28    149.67 o 
   3   3  15      191.03      154.57     61.88 o 
   4   3  15    27760.15    27122.47    708.94 o 
   5   3  15      249.10      346.18     83.96 o 
   6   3  15    13605.04    13694.68    334.14 o 
   7   3  15      138.73      170.43    103.26 o 
   8   3  15     3077.97     3638.98    287.25 o 
   9   3  15      296.01      204.43    143.31 o 
  10   3  15     1764.29     1743.57    236.71 o 
  11   3  15       40.01      170.12    150.92 o 
  12   3  15     8179.63     7825.75    695.11 o 
   0   4  15    40588.44    36045.07    747.83 o 
   1   4  15      341.75      201.39     63.89 o 
   2   4  15    21977.86    21822.79    357.85 o 
   3   4  15      101.13      122.13     67.27 o 
   4   4  15     7041.86     6658.31    214.83 o 
   5   4  15      398.75      350.35     86.06 o 
   6   4  15     3913.49     3972.23    231.80 o 
   7   4  15       17.13       46.15     94.02 o 
   8   4  15    19224.49    19076.26    592.36 o 
   9   4  15      153.17      204.82    138.34 o 
  10   4  15    21558.17    22932.99    684.23 o 
  11   4  15      423.81      407.10    178.11 o 
   1   5  15      216.30      136.22     68.35 o 
   2   5  15     1671.08     1470.35    128.71 o 
   3   5  15       31.65       23.15     67.62 o 
   4   5  15     3617.27     3515.70    174.25 o 
   5   5  15       14.23       52.44     80.68 o 
   6   5  15      721.01      756.70    149.46 o 
   7   5  15      104.96      251.10    148.35 o 
   8   5  15      928.88      503.62    165.96 o 
   9   5  15      269.18      109.30    143.83 o 
  10   5  15       85.77       12.36    132.76 o 
  11   5  15      355.84      407.59    170.92 o 
   0   6  15    46937.83    47051.93    777.19 o 
   1   6  15     3210.97     3034.78    144.57 o 
   2   6  15    25360.55    25764.33    417.36 o 
   3   6  15     2490.35     2454.02    205.11 o 
   4   6  15     1083.81      938.83    127.27 o 
   5   6  15      372.94      210.02    135.07 o 
   6   6  15    10006.40    10208.46    490.43 o 
   7   6  15      172.97      144.76    139.31 o 
   8   6  15    28136.52    28184.09    773.76 o 
   9   6  15      576.80      309.23    186.39 o 
  10   6  15    24602.04    24791.80    738.02 o 
   1   7  15      339.44      219.39     77.35 o 
   2   7  15     1216.00     1357.31    123.98 o 
   3   7  15        1.69      162.01    114.96 o 
   4   7  15     2228.28     2478.34    218.93 o 
   5   7  15      261.13       97.51    120.55 o 
   6   7  15     2202.24     2120.77    211.96 o 
   7   7  15       48.70      101.80    140.91 o 
   8   7  15     1016.37     1066.94    209.22 o 
   9   7  15       42.94        0.00    138.60 o 
  10   7  15      509.01      443.14    175.37 o 
   0   8  15    40066.65    36855.63    970.06 o 
   1   8  15      114.69      243.82    120.65 o 
   2   8  15    18250.01    17797.88    444.53 o 
   3   8  15       31.33      148.76    124.43 o 
   4   8  15     1739.75     1785.10    205.86 o 
   5   8  15       34.55      155.79    119.35 o 
   6   8  15     2587.24     2548.04    338.80 o 
   7   8  15       78.22       22.98    133.16 o 
   8   8  15    17192.76    16897.13    602.62 o 
   9   8  15        7.19      202.65    152.36 o 
   1   9  15      272.50      438.55    133.65 o 
   2   9  15    11591.82    10573.28    354.87 o 
   3   9  15      370.73      390.19    142.34 o 
   4   9  15    16104.73    17614.29    557.08 o 
   5   9  15      288.50      247.70    148.44 o 
   6   9  15    18741.89    18805.01    539.14 o 
   7   9  15      188.38      190.28    143.01 o 
   8   9  15     1759.17     1650.75    263.00 o 
   0  10  15     2958.57     3114.81    296.16 o 
   1  10  15      272.52      361.65    131.61 o 
   2  10  15     2215.84     1937.61    199.61 o 
   3  10  15      140.39       94.67    119.40 o 
   4  10  15       14.05       60.17    119.29 o 
   5  10  15       38.26       17.57    126.54 o 
   6  10  15     1053.42      781.30    183.58 o 
   7  10  15        0.28       77.52    140.67 o 
   1  11  15      626.95      301.75    133.70 o 
   2  11  15    15460.39    15023.70    438.90 o 
   3  11  15     1037.81     1195.49    243.40 o 
   4  11  15    26829.50    26454.88    875.64 o 
   5  11  15     1068.47      802.81    234.84 o 
   0  12  15      831.11      687.80    263.31 o 
   1  12  15      163.69       96.63    132.97 o 
   2  12  15      777.81      977.05    254.02 o 
   0   0  16    68356.02    67782.32   1580.45 o 
   1   0  16     1076.48     1079.95    140.62 o 
   2   0  16    43991.65    43707.61    801.86 o 
   3   0  16     1845.43     1540.76    220.63 o 
   4   0  16     2516.27     2742.38    201.21 o 
   5   0  16       65.34        0.00     96.01 o 
   6   0  16     9136.59     9757.68    496.82 o 
   7   0  16      123.42      145.04    146.20 o 
   8   0  16    33535.02    34203.94   1030.23 o 
   9   0  16     3270.15     2520.59    483.08 o 
  10   0  16    25691.40    27837.63   1397.36 o 
  11   0  16      391.90      642.13    340.82 o 
   1   1  16      156.59       84.04     65.66 o 
   2   1  16      693.39      728.70     87.99 o 
   3   1  16      333.53      214.16     69.57 o 
   4   1  16     5750.48     5809.19    200.75 o 
   5   1  16        2.94       19.31     65.78 o 
   6   1  16     3041.77     3367.56    282.40 o 
   7   1  16      257.29      269.86    117.40 o 
   8   1  16      800.32      514.02    224.16 o 
   9   1  16       54.60      164.01    184.56 o 
  10   1  16      416.73      500.26    220.30 o 
  11   1  16       11.35       74.68    174.69 o 
   0   2  16    55580.80    56492.39   1079.11 o 
   1   2  16     4417.69     4648.56    167.54 o 
   2   2  16    28850.69    29156.30    465.23 o 
   3   2  16     1562.78     1380.03    121.61 o 
   4   2  16     2201.05     2316.97    161.02 o 
   5   2  16      923.81      663.10    122.29 o 
   6   2  16     5297.92     5396.00    289.70 o 
   7   2  16      227.19       84.79    120.32 o 
   8   2  16    20877.45    22256.32    831.73 o 
   9   2  16      988.97      880.72    320.57 o 
  10   2  16    17480.85    19236.85   1420.33 o 
  11   2  16      628.38      439.99    226.44 o 
   1   3  16       60.55      113.34     72.71 o 
   2   3  16    12559.58    13283.75    270.30 o 
   3   3  16      478.99      457.39    152.34 o 
   4   3  16    24500.94    24909.39    429.18 o 
   5   3  16     1201.80      942.40    211.37 o 
   6   3  16    19131.69    19821.38    458.20 o 
   7   3  16     1758.61     2082.11    321.06 o 
   8   3  16     3129.96     2931.27    273.01 o 
   9   3  16      215.98       96.69    156.51 o 
  10   3  16      725.62      650.74    186.19 o 
  11   3  16        2.16      257.30    178.64 o 
   0   4  16     8260.33     8933.65    318.98 o 
   1   4  16       55.41       78.65     76.23 o 
   2   4  16     8597.47     7803.74    235.33 o 
   3   4  16       64.74       74.25     79.78 o 
   4   4  16        4.32       40.06     71.80 o 
   5   4  16      308.81      340.07     88.81 o 
   6   4  16      509.63      832.60    177.19 o 
   7   4  16       31.69        0.00    131.22 o 
   8   4  16     2441.38     2270.16    251.61 o 
   9   4  16       91.91      113.62    149.37 o 
  10   4  16     4976.37     5310.13    416.51 o 
  11   4  16       80.29       45.42    159.63 o 
   1   5  16      121.43       72.49     76.74 o 
   2   5  16    19689.44    19682.71    411.06 o 
   3   5  16     1331.83     1230.32    115.97 o 
   4   5  16    52414.28    51256.79    715.99 o 
   5   5  16     2282.84     2489.14    291.59 o 
   6   5  16    24582.73    24396.50    804.33 o 
   7   5  16      575.61      619.80    180.91 o 
   8   5  16     9100.34     9429.04    447.01 o 
   9   5  16      285.03      102.06    151.40 o 
  10   5  16     1609.20     1987.65    263.25 o 
   0   6  16      795.40      820.06    150.98 o 
   1   6  16      272.83      213.61     94.52 o 
   2   6  16      501.77      476.09     93.72 o 
   3   6  16      222.78      318.56    122.87 o 
   4   6  16        4.74       44.13    107.71 o 
   5   6  16       25.16      149.55    128.93 o 
   6   6  16       92.37      113.68    134.09 o 
   7   6  16        1.25       10.34    113.39 o 
   8   6  16       51.07      197.12    172.32 o 
   9   6  16       72.26       33.83    143.14 o 
  10   6  16     1124.43     1313.07    322.30 o 
   1   7  16       76.88       57.01    113.46 o 
   2   7  16    13260.29    13482.89    381.95 o 
   3   7  16     1054.55     1255.53    176.50 o 
   4   7  16    32267.41    32945.88    718.73 o 
   5   7  16     1055.75     1073.85    178.62 o 
   6   7  16    28024.13    28429.07    819.82 o 
   7   7  16     1186.19     1198.53    280.88 o 
   8   7  16     3775.04     4205.47    348.05 o 
   9   7  16       76.46      117.42    149.01 o 
   0   8  16    15707.01    15712.25    541.76 o 
   1   8  16      102.03      165.72    122.49 o 
   2   8  16     5433.98     5938.07    278.23 o 
   3   8  16      759.52      467.76    208.18 o 
   4   8  16     1519.33     1503.52    199.78 o 
   5   8  16      175.44       16.69    122.80 o 
   6   8  16     3217.23     3090.54    271.63 o 
   7   8  16       59.92       66.59    149.93 o 
   8   8  16     8493.01     8696.99    458.74 o 
   1   9  16      444.23      383.88    137.85 o 
   2   9  16     2457.39     1967.69    293.09 o 
   3   9  16      268.57      316.52    143.55 o 
   4   9  16     8288.22     7989.29    609.79 o 
   5   9  16       59.83      160.18    138.17 o 
   6   9  16     4649.99     5092.09    318.65 o 
   7   9  16       12.04       27.90    142.75 o 
   0  10  16    27916.96    26792.20    758.06 o 
   1  10  16     1646.95     1903.58    222.27 o 
   2  10  16    18546.41    18107.92    653.48 o 
   3  10  16       81.74       62.66    119.87 o 
   4  10  16     2708.51     1924.53    329.31 o 
   5  10  16       80.15      213.19    145.74 o 
   1  11  16       64.17       50.52    134.01 o 
   2  11  16       44.73        5.77    133.26 o 
   3  11  16       70.22      151.89    138.44 o 
   1   1  17     1004.26      831.49     96.13 o 
   2   1  17    20005.10    20623.01    356.68 o 
   3   1  17      330.76      267.72     78.00 o 
   4   1  17    66797.34    68250.07    808.28 o 
   5   1  17     2985.62     3069.67    292.68 o 
   6   1  17    35618.19    37544.98    912.51 o 
   7   1  17     2028.47     1897.55    235.26 o 
   8   1  17     7768.14     7548.44    517.89 o 
   9   1  17      142.14       30.61    182.77 o 
  10   1  17     3475.47     3698.29    407.62 o 
  11   1  17      443.80      462.38    235.05 o 
   0   2  17    14295.39    15051.96    685.07 o 
   1   2  17      921.20      910.12    128.55 o 
   2   2  17    12874.32    12921.99    300.68 o 
   3   2  17       52.67      150.71     79.37 o 
   4   2  17      956.53      695.31    110.92 o 
   5   2  17       74.01        4.65     84.18 o 
   6   2  17     4366.15     4439.74    316.25 o 
   7   2  17       93.15      214.87    195.10 o 
   8   2  17    12335.92    12863.28    640.24 o 
   9   2  17      749.74      582.69    220.69 o 
  10   2  17     5154.94     5338.66    741.41 o 
   1   3  17        5.38       74.84     85.31 o 
   2   3  17     8134.86     7835.51    263.54 o 
   3   3  17      741.84      900.59    122.47 o 
   4   3  17    16981.30    17326.35    430.47 o 
   5   3  17      722.35      796.95    195.42 o 
   6   3  17     6188.95     5905.19    522.34 o 
   7   3  17      131.85      216.80    192.40 o 
   8   3  17     4949.49     4690.98    439.30 o 
   9   3  17       75.18        0.00    172.43 o 
  10   3  17     1038.74      889.13    257.38 o 
   0   4  17    67589.13    67375.79   1330.26 o 
   1   4  17      306.63      195.88     93.91 o 
   2   4  17    36705.46    36949.01    564.89 o 
   3   4  17      344.56      300.23     91.98 o 
   4   4  17     1103.81     1160.85    175.70 o 
   5   4  17      820.42      555.40    235.13 o 
   6   4  17     4815.79     4738.95    320.68 o 
   7   4  17      234.63      382.60    175.02 o 
   8   4  17    20842.55    21757.03    795.09 o 
   9   4  17      845.14     1042.31    302.96 o 
  10   4  17    20545.19    20934.22    682.23 o 
   1   5  17      279.40      200.06    103.80 o 
   2   5  17      291.26      222.67    115.63 o 
   3   5  17       72.07      230.45    115.46 o 
   4   5  17      826.95      940.52    163.52 o 
   5   5  17      122.70       48.50    127.29 o 
   6   5  17      651.94      805.09    185.31 o 
   7   5  17      286.33      279.64    163.19 o 
   8   5  17      953.90     1128.95    283.31 o 
   9   5  17      168.75       54.13    140.87 o 
   0   6  17    42367.23    40403.00    920.70 o 
   1   6  17     2678.84     2353.74    268.37 o 
   2   6  17    24246.82    23385.87    512.82 o 
   3   6  17     1626.80     1361.87    189.99 o 
   4   6  17     1742.48     1606.60    265.64 o 
   5   6  17        1.74       70.28    126.92 o 
   6   6  17     6529.65     5562.71    358.91 o 
   7   6  17      805.13      801.76    187.99 o 
   8   6  17    25569.70    25933.52    761.55 o 
   9   6  17     1251.17     1384.55    385.95 o 
   1   7  17        0.25        7.93    111.94 o 
   2   7  17     6637.08     6348.15    368.98 o 
   3   7  17       12.05       54.30    118.52 o 
   4   7  17     8225.34     8147.26    358.88 o 
   5   7  17      436.72      355.97    141.82 o 
   6   7  17     7305.31     6961.73    456.71 o 
   7   7  17       12.60        0.00    128.21 o 
   8   7  17      733.68      608.89    224.43 o 
   0   8  17    15783.48    15147.61    749.85 o 
   1   8  17      143.25      197.42    123.22 o 
   2   8  17    10854.69    10553.96    360.00 o 
   3   8  17      161.99      276.85    133.02 o 
   4   8  17     3078.06     2507.64    277.91 o 
   5   8  17       46.37       86.22    122.57 o 
   6   8  17     1534.14     1574.36    246.54 o 
   7   8  17      223.73       94.39    153.69 o 
   1   9  17      327.80      286.08    135.52 o 
   2   9  17     7184.47     6970.76    314.90 o 
   3   9  17      576.60      945.84    178.99 o 
   4   9  17    18418.70    18562.87    545.03 o 
   5   9  17       14.55       33.57    135.81 o 
   6   9  17    14835.57    14306.65    491.42 o 
   0  10  17     1630.50     1777.72    335.26 o 
   1  10  17      270.92      238.96    136.26 o 
   2  10  17      101.45       77.42    138.10 o 
   3  10  17       91.39      165.16    146.66 o 
   4  10  17       57.75      197.32    136.76 o 
   0   0  18    33996.50    35800.16   1032.10 o 
   1   0  18      939.77      804.38    147.67 o 
   2   0  18    28759.79    29733.21    644.21 o 
   3   0  18       24.83      120.03    110.16 o 
   4   0  18     2217.35     1963.96    194.28 o 
   5   0  18     1041.09      744.70    194.04 o 
   6   0  18     9219.60     9619.54    816.49 o 
   7   0  18     1291.59     2160.01    467.27 o 
   8   0  18    27178.10    30397.73   1494.67 o 
   9   0  18     1432.29     1654.71    427.26 o 
  10   0  18    17532.96    18135.60   1140.02 o 
   1   1  18      192.49       96.59     70.89 o 
   2   1  18      409.57      407.40     86.46 o 
   3   1  18      137.74      143.80     84.02 o 
   4   1  18     2859.04     2567.60    217.23 o 
   5   1  18       28.30       34.12    105.93 o 
   6   1  18     2350.53     2581.74    264.78 o 
   7   1  18        0.44       78.58    168.37 o 
   8   1  18      235.20      101.66    168.81 o 
   9   1  18      124.82       15.44    190.63 o 
  10   1  18       97.19      124.81    204.62 o 
   0   2  18    40443.07    38882.68    906.81 o 
   1   2  18     1462.82     1280.49    143.06 o 
   2   2  18    19723.68    19504.03    383.58 o 
   3   2  18      165.30      187.79     85.97 o 
   4   2  18      491.61      440.04    115.92 o 
   5   2  18      867.81      816.85    147.07 o 
   6   2  18     2875.37     2617.09    502.34 o 
   7   2  18       94.64      392.21    214.02 o 
   8   2  18    14219.63    15908.91   1804.87 o 
   9   2  18      381.18      521.03    289.70 o 
  10   2  18    14249.96    13476.45   1735.47 o 
   1   3  18     1054.86      973.37    127.05 o 
   2   3  18    11534.14    11899.23    325.57 o 
   3   3  18      260.94      326.17    119.51 o 
   4   3  18    21519.66    23660.34   1056.90 o 
   5   3  18      359.22      635.91    215.00 o 
   6   3  18    16698.62    18139.76   1118.04 o 
   7   3  18       14.99      166.94    180.63 o 
   8   3  18     1632.52     1563.36    290.72 o 
   9   3  18      122.80       56.42    188.45 o 
   0   4  18     3744.55     3934.24    672.50 o 
   1   4  18       12.91      104.08    115.30 o 
   2   4  18     2285.89     2328.33    192.65 o 
   3   4  18       17.34        0.00    121.96 o 
   4   4  18      132.60       76.33    139.81 o 
   5   4  18      262.91      221.28    163.38 o 
   6   4  18      226.15      168.42    198.65 o 
   7   4  18       72.33      102.07    189.08 o 
   8   4  18     2287.80     2596.65    363.84 o 
   9   4  18       21.36       51.58    164.83 o 
   1   5  18      103.31        2.05    112.65 o 
   2   5  18    16261.10    15665.31    411.92 o 
   3   5  18      296.78      375.37    152.68 o 
   4   5  18    29096.53    28365.13    655.93 o 
   5   5  18     1530.61     1308.55    192.25 o 
   6   5  18    20893.76    22860.82    691.51 o 
   7   5  18       16.40        8.62    135.54 o 
   8   5  18     4285.07     3817.63    332.94 o 
   0   6  18     2640.89     2056.57    432.45 o 
   1   6  18      182.33      221.54    128.72 o 
   2   6  18      648.14      416.06    144.40 o 
   3   6  18       22.40       58.03    129.74 o 
   4   6  18        9.80      119.32    135.18 o 
   5   6  18       91.97      317.98    148.18 o 
   6   6  18      182.05      319.92    169.25 o 
   7   6  18        0.20       97.52    160.93 o 
   8   6  18      740.00      635.82    187.21 o 
   1   7  18      127.31      210.36    132.67 o 
   2   7  18     6478.14     6354.35    291.66 o 
   3   7  18      212.77      199.26    138.61 o 
   4   7  18    22818.29    23364.95    904.16 o 
   5   7  18      437.09      666.85    172.46 o 
   6   7  18    17277.31    17140.11    610.51 o 
   7   7  18      478.12      271.62    210.02 o 
   0   8  18    12307.25    13777.55    680.85 o 
   1   8  18       58.97      128.53    131.63 o 
   2   8  18     5752.01     6157.71    294.46 o 
   3   8  18       83.20       93.94    136.10 o 
   4   8  18     1206.42     1365.81    208.37 o 
   5   8  18        0.37       52.96    124.31 o 
   6   8  18     3100.51     3233.38    420.57 o 
   1   9  18      208.86      135.40    137.13 o 
   2   9  18     1363.80     1828.15    262.93 o 
   3   9  18       71.59       49.36    138.84 o 
   4   9  18     4675.76     5436.38    334.30 o 
   0  10  18    24447.25    25569.83   1733.25 o 
   1   1  19      199.04      248.33     90.18 o 
   2   1  19     6989.54     7834.99    280.23 o 
   3   1  19      233.56       88.37     98.24 o 
   4   1  19    23102.36    24105.82    547.79 o 
   5   1  19      674.18      481.58    205.31 o 
   6   1  19    14406.04    15538.55    705.22 o 
   7   1  19      410.92      390.72    215.20 o 
   8   1  19     4150.32     3640.02    422.43 o 
   9   1  19      253.12      158.59    213.18 o 
   0   2  19     3712.39     4257.16    313.05 o 
   1   2  19       29.78       79.00    107.13 o 
   2   2  19     3736.91     4040.35    237.99 o 
   3   2  19        1.63       34.19    124.36 o 
   4   2  19      120.09      273.73    159.40 o 
   5   2  19       21.62       66.17    134.65 o 
   6   2  19     1189.22     1830.76    314.01 o 
   7   2  19       22.92        0.00    165.62 o 
   8   2  19     3965.98     4492.38    458.52 o 
   9   2  19       95.43        0.00    177.76 o 
   1   3  19       28.82       60.70    136.07 o 
   2   3  19     2657.84     2484.72    234.44 o 
   3   3  19       46.68      211.32    147.85 o 
   4   3  19     7614.75     8457.72    425.31 o 
   5   3  19      359.47      220.79    203.41 o 
   6   3  19     3666.68     4077.79    585.57 o 
   7   3  19      153.04      151.20    201.16 o 
   8   3  19     1072.11     1562.33    381.57 o 
   0   4  19    21035.49    21307.74    797.14 o 
   1   4  19      128.29      112.56    146.43 o 
   2   4  19    12262.95    13133.89    438.13 o 
   3   4  19       24.78       59.51    156.97 o 
   4   4  19      773.64      757.89    221.86 o 
   5   4  19     1025.35      628.95    233.99 o 
   6   4  19     2665.08     3099.92    483.57 o 
   7   4  19      109.00      205.02    201.31 o 
   8   4  19    11612.40    13610.03    714.49 o 
   1   5  19        0.35       81.21    124.47 o 
   2   5  19        9.97       66.51    121.11 o 
   3   5  19       56.61       91.98    138.43 o 
   4   5  19     1546.25     1388.02    482.23 o 
   5   5  19      121.19      287.18    177.61 o 
   6   5  19      477.67      567.92    228.09 o 
   7   5  19       77.90        0.00    175.68 o 
   0   6  19    21783.23    22806.13    858.33 o 
   1   6  19      349.85      237.97    137.86 o 
   2   6  19    10173.82     9067.44    337.22 o 
   3   6  19      614.04      572.40    165.63 o 
   4   6  19     1350.51     1274.19    191.25 o 
   5   6  19       72.75       64.17    123.32 o 
   6   6  19     5011.09     4484.77    354.94 o 
   7   6  19      530.88      432.25    218.19 o 
   1   7  19        2.65      129.41    132.42 o 
   2   7  19     1881.82     2117.16    206.79 o 
   3   7  19       89.37      199.31    149.21 o 
   4   7  19     2722.39     2963.15    258.71 o 
   5   7  19        4.09       50.72    133.05 o 
   0   8  19    13655.03    14033.29    695.04 o 
   1   8  19      101.00      152.27    137.73 o 
   2   8  19     6002.06     6264.35    344.82 o 
   3   8  19       30.03       34.11    130.23 o 
   4   8  19      287.41       89.66    152.83 o 
   1   9  19       13.41       87.75    136.59 o 
   0   0  20    12838.71    13594.75    604.01 o 
   1   0  20      776.72      941.94    161.81 o 
   2   0  20    11243.12    10302.98    562.12 o 
   3   0  20       14.69      285.17    213.09 o 
   4   0  20       20.17        0.49    263.77 o 
   5   0  20      510.22      258.83    283.52 o 
   6   0  20     2907.28     2864.87    518.64 o 
   7   0  20      621.53      517.16    345.27 o 
   8   0  20    13035.47    16589.56   1117.30 o 
   1   1  20        1.04       33.20    137.38 o 
   2   1  20      354.47      503.30    166.10 o 
   3   1  20        5.04       81.68    133.73 o 
   4   1  20      897.54      894.03    255.83 o 
   5   1  20       70.51      255.15    188.40 o 
   6   1  20      965.33      581.90    415.41 o 
   7   1  20       78.19        0.00    181.66 o 
   8   1  20      354.03       73.68    192.74 o 
   0   2  20    12430.67    14069.77    649.24 o 
   1   2  20      473.46      201.36    150.34 o 
   2   2  20    12248.19    13208.37    443.30 o 
   3   2  20       73.65      165.66    141.93 o 
   4   2  20      209.29        0.00    144.83 o 
   5   2  20        3.29      320.57    331.44 o 
   6   2  20     2560.76     2134.40    342.85 o 
   7   2  20       82.32       42.02    181.93 o 
   1   3  20      160.86      277.74    154.56 o 
   2   3  20     4823.52     4948.54    426.77 o 
   3   3  20       45.96      179.49    168.97 o 
   4   3  20    10516.44    10284.35   1295.32 o 
   5   3  20      147.14      102.71    179.80 o 
   6   3  20     6595.51     7210.62    547.43 o 
   7   3  20      162.33      400.41    226.20 o 
   0   4  20     2617.54     2965.29    371.97 o 
   1   4  20       47.84       18.17    141.81 o 
   2   4  20      641.22      770.37    268.57 o 
   3   4  20        5.22       55.91    143.01 o 
   4   4  20       88.84      293.93    174.77 o 
   5   4  20      491.63      531.57    286.49 o 
   6   4  20      792.46      183.59    226.23 o 
   7   4  20       23.78       35.06    203.22 o 
   1   5  20      169.73      107.49    151.29 o 
   2   5  20     6253.54     6487.53    343.24 o 
   3   5  20      647.00      402.79    191.61 o 
   4   5  20    16479.86    16996.01    703.76 o 
   5   5  20      935.40      883.69    257.92 o 
   6   5  20    16143.67    18121.75    899.72 o 
   0   6  20      189.78       34.91    217.97 o 
   1   6  20        0.32      152.14    158.85 o 
   2   6  20      271.27      264.35    139.34 o 
   3   6  20       62.60      225.50    151.07 o 
   4   6  20      295.25      176.04    189.93 o 
   5   6  20        8.81      156.95    185.32 o 
   1   7  20      233.52      277.65    171.04 o 
   2   7  20     6704.22     7384.80    365.87 o 
   3   7  20      223.35      133.73    158.82 o 
   1   1  21      118.25      193.71    140.88 o 
   2   1  21     8072.04     8317.74    371.92 o 
   3   1  21       88.71      217.32    153.28 o 
   4   1  21    20052.20    21580.16    867.50 o 
   5   1  21      972.27      711.78    251.34 o 
   6   1  21    13281.75    14193.22    717.49 o 
   0   2  21     5071.33     5674.18    457.43 o 
   1   2  21      113.11      129.25    147.10 o 
   2   2  21     3844.94     4014.13    288.96 o 
   3   2  21       51.73       82.06    165.96 o 
   4   2  21       79.40      217.27    238.08 o 
   5   2  21        4.41       54.79    184.21 o 
   6   2  21     1163.71     1284.40    380.83 o 
   1   3  21      110.62      259.75    157.07 o 
   2   3  21     2416.11     2600.86    328.10 o 
   3   3  21        5.45       74.03    153.62 o 
   4   3  21     7333.24     9100.14    589.61 o 
   5   3  21      358.35      389.16    233.69 o 
   6   3  21     4318.97     4530.88    474.94 o 
   0   4  21    18420.49    18826.23   1043.95 o 
   1   4  21      576.25      583.28    183.30 o 
   2   4  21    10655.36    10561.11    423.76 o 
   3   4  21      290.32      269.48    187.87 o 
   4   4  21      698.09      712.81    216.29 o 
   5   4  21        2.92      127.60    212.38 o 
   1   5  21       23.17       41.72    151.75 o 
   2   5  21       42.96       88.16    148.29 o 
   3   5  21      226.36      475.69    261.95 o 
   4   5  21      574.76      626.92    222.81 o 
   0   6  21    19530.93    19328.34    821.49 o 
   1   6  21      949.73     1153.50    216.25 o 
   2   6  21     7869.74     8159.01    698.32 o 
   0   0  22    17133.24    17671.30   1051.60 o 
   1   0  22      805.11      930.25    280.56 o 
   2   0  22    11426.54    11384.95    616.86 o 
   3   0  22      282.64        0.49    267.22 o 
   4   0  22      754.91     1075.81    398.61 o 
   1   1  22        1.60       28.87    135.68 o 
   2   1  22      529.31      381.62    188.07 o 
   3   1  22      678.09     1028.34    291.05 o 
   4   1  22     1420.82     1832.92    338.26 o 
   0   2  22    14393.17    15293.33    702.75 o 
   1   2  22      485.06      431.03    173.18 o 
   2   2  22    10321.67    10558.53    426.45 o 
   3   2  22      100.16      131.59    172.95 o 
   4   2  22      204.40       76.17    181.47 o 
   1   3  22       21.79       40.19    151.15 o 
   2   3  22     3798.68     3191.86    280.45 o 
   3   3  22       36.69       81.65    159.60 o 
   0   4  22     3729.95     4459.24    800.19 o 
   1   4  22       34.63      112.74    163.51 o 
   2   4  22      657.74      609.06    217.56 o 
                                                 
